# Supplementary material for: Decoupling the impact of microRNAs on translational repression versus RNA degradation in embryonic stem cells
Source: eLife. 2018 Jul 25;7:e38014. doi: 10.7554/eLife.38014 (PMC6086665; doi:10.7554/eLife.38014)
Supplement: Figure 1—figure supplement 1—source data 1. — RT-qPCR data for Actinomycin D time course (Figure 1—figure supplement 1C) for three individual replicates, average, and standard deviation. Data values are 2-∆∆Ct normalized to 18S rRNA and 0 hr time point. [file elife-38014-fig1-figsupp1-data1.csv]

Summary of ActD qPCR data
1/20/17
	2^-∆∆Ct
	Gene	V6.5 0 hrs	V6.5 2 hrs	V6.5 4 hrs	V6.5 6 hrs	V6.5 8 hrs	V6.5 12 hrs
	18s	1	1	1	1	1	1
	esrrb	1	0.840896415	0.640379931	0.538866573	0.431071773	0.210515738
	sall4	1	0.872362706	0.765248385	0.581560021	0.50662845	0.271495464
	pgap1	1	0.905006463	0.737134609	0.705637922	0.649769531	0.414085331
	impact	1	0.976708529	0.936272247	0.887611337	0.879039561	0.652929894
	cyr61	1	0.139757731	0.062413417	0.056719947	0.053105312	0.03552553
	amotl2	1	0.420448208	0.181117769	0.108592773	0.076468003	0.047169562
1/12/17
	2^-∆∆Ct
	Gene	V6.5 0 hrs	V6.5 2 hrs	V6.5 4 hrs	V6.5 6 hrs	V6.5 8 hrs	V6.5 12 hrs
	18s	1	1	1	1	1	1
	esrrb	1	0.828744904	0.601234624	0.478304079	0.424548123	0.247071413
	sall4	1	0.85027416	0.671751713	0.485990494	0.496202187	0.227667458
	pgap1	1	1.019597683	0.77271055	0.759962428	0.588453369	0.514056913
	impact	1	1.093535457	0.89688816	0.933679945	0.883315051	0.767373048
	cyr61	1	0.149270398	0.058354997	0.054939973	0.047202268	0.043105029
	amotl2	1	0.419865746	0.146909541	0.097733705	0.070121468	0.054711958
1/10/17
	2^-∆∆Ct
	Gene	V6.5 0 hrs	V6.5 2 hrs	V6.5 4 hrs	V6.5 6 hrs	V6.5 8 hrs	V6.5 12 hrs
	18s	1	1	1	1	1	1
	esrrb	1	0.68491649	0.545631939	0.467163673	0.323088208	0.197510328
	sall4	1	0.674551267	0.573553512	0.50768305	0.316439148	0.196690611
	pgap1	1	0.693034943	0.661127303	0.571173123	0.413225159	0.329876978
	impact	1	0.866336856	0.86934456	0.754712984	0.641712949	0.531816336
	cyr61	1	0.142793281	0.065743861	0.023227859	0.020389921	0.017873921
	amotl2	1	0.280680356	0.167937928	0.071495686	0.045154075	0.030926771
Average
	Gene	V6.5 0 hrs	V6.5 2 hrs	V6.5 4 hrs	V6.5 6 hrs	V6.5 8 hrs	V6.5 12 hrs
	18s	1	1	1	1	1	1
	esrrb	1	0.784852603	0.595748831	0.494778108	0.392902701	0.218365826
	sall4	1	0.799062711	0.670184537	0.525077855	0.439756595	0.231951178
	pgap1	1	0.872546363	0.723657487	0.678924491	0.550482686	0.419339741
	impact	1	0.978860281	0.900834989	0.858668089	0.801355854	0.650706426
	cyr61	1	0.14394047	0.062170758	0.044962593	0.040232501	0.03216816
	amotl2	1	0.37366477	0.165321746	0.092607388	0.063914515	0.04426943
SD
	Gene	V6.5 0 hrs	V6.5 2 hrs	V6.5 4 hrs	V6.5 6 hrs	V6.5 8 hrs	V6.5 12 hrs
	18s	0	0	0	0	0	0
	esrrb	0	0.086760215	0.047611616	0.0385859	0.060549047	0.025696171
	sall4	0	0.108394191	0.095857045	0.050103074	0.106923203	0.037585957
	pgap1	0	0.165683582	0.056999385	0.09718825	0.12275846	0.092202325
	impact	0	0.113614584	0.033637954	0.092927805	0.138271338	0.117794096
	cyr61	0	0.004858986	0.003700404	0.01884386	0.01743581	0.012946279
	amotl2	0	0.080527392	0.017253522	0.019072436	0.016554009	0.012154911
