# Supplementary material for: Decoupling the impact of microRNAs on translational repression versus RNA degradation in embryonic stem cells
Source: eLife. 2018 Jul 25;7:e38014. doi: 10.7554/eLife.38014 (PMC6086665; doi:10.7554/eLife.38014)
Supplement: Figure 2—source data 1. — RFP and GFP intensity values for three individual replicates for 3’ UTR reporters (Figure 2D). [file elife-38014-fig2-data1.csv]

FITC-A	RFP-A	rep	gene
762.75	697.379944	rep1	ENSMUSG00000029580
1069.5	659.029968	rep1	ENSMUSG00000029580
4491.75	36120.386719	rep1	ENSMUSG00000029580
394.5	401.789978	rep1	ENSMUSG00000029580
1489.5	25026.619141	rep1	ENSMUSG00000029580
1337.25	1277.939941	rep1	ENSMUSG00000029580
642	337.47998	rep1	ENSMUSG00000029580
505.5	557.549988	rep1	ENSMUSG00000029580
5396.25	3927.039795	rep1	ENSMUSG00000029580
452.25	2049.069824	rep1	ENSMUSG00000029580
336.75	427.159973	rep1	ENSMUSG00000029580
625.5	627.759949	rep1	ENSMUSG00000029580
2030.25	4087.519775	rep1	ENSMUSG00000029580
579.75	2919.319824	rep1	ENSMUSG00000029580
8436	13619.55957	rep1	ENSMUSG00000029580
613.5	650.179993	rep1	ENSMUSG00000029580
1383	1352.869995	rep1	ENSMUSG00000029580
534.75	495.599976	rep1	ENSMUSG00000029580
13536	95502.117188	rep1	ENSMUSG00000029580
1118.25	9952.119141	rep1	ENSMUSG00000029580
1170	7815.729492	rep1	ENSMUSG00000029580
477.75	1665.569946	rep1	ENSMUSG00000029580
834	338.069977	rep1	ENSMUSG00000029580
1868.25	2477.409912	rep1	ENSMUSG00000029580
353.25	384.089996	rep1	ENSMUSG00000029580
408.75	536.899963	rep1	ENSMUSG00000029580
1206.75	4596.689941	rep1	ENSMUSG00000029580
2191.5	10293.729492	rep1	ENSMUSG00000029580
702.75	2092.139893	rep1	ENSMUSG00000029580
1202.25	3423.179932	rep1	ENSMUSG00000029580
537.75	4976.05957	rep1	ENSMUSG00000029580
417	415.949982	rep1	ENSMUSG00000029580
991.5	2838.48999	rep1	ENSMUSG00000029580
575.25	2289.789795	rep1	ENSMUSG00000029580
466.5	2336.399902	rep1	ENSMUSG00000029580
522	408.869995	rep1	ENSMUSG00000029580
1086	1191.209961	rep1	ENSMUSG00000029580
1375.5	643.099976	rep1	ENSMUSG00000029580
1181.25	4710.55957	rep1	ENSMUSG00000029580
404.25	1139.880005	rep1	ENSMUSG00000029580
662.25	600.619995	rep1	ENSMUSG00000029580
1542	3987.219727	rep1	ENSMUSG00000029580
2736	33517.898438	rep1	ENSMUSG00000029580
316.5	355.769989	rep1	ENSMUSG00000029580
1022.25	13929.899414	rep1	ENSMUSG00000029580
382.5	479.669983	rep1	ENSMUSG00000029580
1290.75	1083.829956	rep1	ENSMUSG00000029580
947.25	1564.089966	rep1	ENSMUSG00000029580
1194	719.209961	rep1	ENSMUSG00000029580
991.5	4622.649902	rep1	ENSMUSG00000029580
1190.25	1552.879883	rep1	ENSMUSG00000029580
671.25	365.799988	rep1	ENSMUSG00000029580
4878	22008.179688	rep1	ENSMUSG00000029580
417.75	365.209991	rep1	ENSMUSG00000029580
783	657.849976	rep1	ENSMUSG00000029580
3034.5	1205.959961	rep1	ENSMUSG00000029580
1743	1976.499878	rep1	ENSMUSG00000029580
333	608.879944	rep1	ENSMUSG00000029580
374.25	3696.939941	rep1	ENSMUSG00000029580
1012.5	758.149963	rep1	ENSMUSG00000029580
402.75	2076.799805	rep1	ENSMUSG00000029580
597	536.899963	rep1	ENSMUSG00000029580
589.5	503.269989	rep1	ENSMUSG00000029580
2812.5	11241.859375	rep1	ENSMUSG00000029580
855.75	7638.139648	rep1	ENSMUSG00000029580
327.75	415.949982	rep1	ENSMUSG00000029580
504	463.73999	rep1	ENSMUSG00000029580
473.25	404.73999	rep1	ENSMUSG00000029580
795	2965.339844	rep1	ENSMUSG00000029580
684.75	601.209961	rep1	ENSMUSG00000029580
432	418.899994	rep1	ENSMUSG00000029580
518.25	834.259949	rep1	ENSMUSG00000029580
420.75	885.589966	rep1	ENSMUSG00000029580
867	1419.539917	rep1	ENSMUSG00000029580
563.25	1364.079956	rep1	ENSMUSG00000029580
568.5	1834.899902	rep1	ENSMUSG00000029580
658.5	1847.879883	rep1	ENSMUSG00000029580
4236.75	7471.759766	rep1	ENSMUSG00000029580
915.75	4584.299805	rep1	ENSMUSG00000029580
401.25	2800.139893	rep1	ENSMUSG00000029580
6085.5	1076.159912	rep1	ENSMUSG00000029580
4186.5	30002.677734	rep1	ENSMUSG00000029580
906	815.969971	rep1	ENSMUSG00000029580
4710	23276.089844	rep1	ENSMUSG00000029580
1603.5	6772.609863	rep1	ENSMUSG00000029580
1257.75	446.039978	rep1	ENSMUSG00000029580
778.5	1962.929932	rep1	ENSMUSG00000029580
1526.25	3842.669922	rep1	ENSMUSG00000029580
1950.75	1579.429932	rep1	ENSMUSG00000029580
5499	35260.757812	rep1	ENSMUSG00000029580
1251	1129.26001	rep1	ENSMUSG00000029580
1578.75	3924.679932	rep1	ENSMUSG00000029580
1278.75	880.869934	rep1	ENSMUSG00000029580
8997	60888.585938	rep1	ENSMUSG00000029580
937.5	5507.649902	rep1	ENSMUSG00000029580
649.5	559.909973	rep1	ENSMUSG00000029580
1716	15545.319336	rep1	ENSMUSG00000029580
1212	1669.699951	rep1	ENSMUSG00000029580
800.25	1571.169922	rep1	ENSMUSG00000029580
582	1088.549927	rep1	ENSMUSG00000029580
981	3406.659912	rep1	ENSMUSG00000029580
498	835.439941	rep1	ENSMUSG00000029580
1317	3613.749756	rep1	ENSMUSG00000029580
526.5	1842.569946	rep1	ENSMUSG00000029580
771.75	4250.359863	rep1	ENSMUSG00000029580
1150.5	4884.609863	rep1	ENSMUSG00000029580
326.25	1308.619995	rep1	ENSMUSG00000029580
467.25	446.629974	rep1	ENSMUSG00000029580
1140	1339.299927	rep1	ENSMUSG00000029580
519.75	472.589966	rep1	ENSMUSG00000029580
2970	1842.569946	rep1	ENSMUSG00000029580
615.75	2074.439941	rep1	ENSMUSG00000029580
1416	13430.168945	rep1	ENSMUSG00000029580
1659	8413.989258	rep1	ENSMUSG00000029580
2004	12679.689453	rep1	ENSMUSG00000029580
435.75	749.299988	rep1	ENSMUSG00000029580
666	377.009979	rep1	ENSMUSG00000029580
2040.75	2178.279785	rep1	ENSMUSG00000029580
1362	5966.07959	rep1	ENSMUSG00000029580
717	436.599976	rep1	ENSMUSG00000029580
433.5	1100.939941	rep1	ENSMUSG00000029580
360	2581.25	rep1	ENSMUSG00000029580
3709.5	869.069946	rep1	ENSMUSG00000029580
624	993.559937	rep1	ENSMUSG00000029580
1073.25	1723.389893	rep1	ENSMUSG00000029580
967.5	398.249969	rep1	ENSMUSG00000029580
674.25	3354.149902	rep1	ENSMUSG00000029580
4575.75	24663.179688	rep1	ENSMUSG00000029580
972	647.22998	rep1	ENSMUSG00000029580
1084.5	642.509949	rep1	ENSMUSG00000029580
390.75	358.129974	rep1	ENSMUSG00000029580
890.25	11452.489258	rep1	ENSMUSG00000029580
2331	6711.839844	rep1	ENSMUSG00000029580
659.25	639.559998	rep1	ENSMUSG00000029580
586.5	447.219971	rep1	ENSMUSG00000029580
432.75	345.149994	rep1	ENSMUSG00000029580
2679.75	1985.349854	rep1	ENSMUSG00000029580
784.5	962.879944	rep1	ENSMUSG00000029580
3569.25	51730.609375	rep1	ENSMUSG00000029580
366	785.289978	rep1	ENSMUSG00000029580
2592	14082.708984	rep1	ENSMUSG00000029580
1130.25	7991.549805	rep1	ENSMUSG00000029580
415.5	2748.809814	rep1	ENSMUSG00000029580
2179.5	856.089966	rep1	ENSMUSG00000029580
1431.75	2053.789795	rep1	ENSMUSG00000029580
843.75	499.139984	rep1	ENSMUSG00000029580
15193.5	167266.171875	rep1	ENSMUSG00000029580
1839	2797.189941	rep1	ENSMUSG00000029580
462.75	1168.789917	rep1	ENSMUSG00000029580
2011.5	13278.539062	rep1	ENSMUSG00000029580
5288.25	32052.927734	rep1	ENSMUSG00000029580
1622.25	1087.369995	rep1	ENSMUSG00000029580
1907.25	7646.399902	rep1	ENSMUSG00000029580
605.25	1206.549927	rep1	ENSMUSG00000029580
1496.25	2223.119873	rep1	ENSMUSG00000029580
623.25	1988.299927	rep1	ENSMUSG00000029580
410.25	3387.189941	rep1	ENSMUSG00000029580
1353	1298.589966	rep1	ENSMUSG00000029580
961.5	4205.52002	rep1	ENSMUSG00000029580
1216.5	337.47998	rep1	ENSMUSG00000029580
1009.5	797.089966	rep1	ENSMUSG00000029580
597.75	1354.639893	rep1	ENSMUSG00000029580
2491.5	11381.099609	rep1	ENSMUSG00000029580
654	4944.199707	rep1	ENSMUSG00000029580
1400.25	618.909973	rep1	ENSMUSG00000029580
2014.5	4480.459961	rep1	ENSMUSG00000029580
679.5	526.279968	rep1	ENSMUSG00000029580
2511.75	11758.699219	rep1	ENSMUSG00000029580
2608.5	2439.059814	rep1	ENSMUSG00000029580
1320	3096.319824	rep1	ENSMUSG00000029580
1504.5	2499.23999	rep1	ENSMUSG00000029580
624.75	1286.789917	rep1	ENSMUSG00000029580
3683.25	19590.949219	rep1	ENSMUSG00000029580
1591.5	3588.379883	rep1	ENSMUSG00000029580
990.75	686.169983	rep1	ENSMUSG00000029580
672.75	4496.97998	rep1	ENSMUSG00000029580
1318.5	4106.989746	rep1	ENSMUSG00000029580
761.25	2206.599854	rep1	ENSMUSG00000029580
582	670.23999	rep1	ENSMUSG00000029580
884.25	7613.359863	rep1	ENSMUSG00000029580
493.5	521.559998	rep1	ENSMUSG00000029580
427.5	545.159973	rep1	ENSMUSG00000029580
405	814.199951	rep1	ENSMUSG00000029580
401.25	650.179993	rep1	ENSMUSG00000029580
726.75	408.869995	rep1	ENSMUSG00000029580
792.75	942.819946	rep1	ENSMUSG00000029580
1371.75	886.179932	rep1	ENSMUSG00000029580
2280.75	10808.799805	rep1	ENSMUSG00000029580
639.75	707.999939	rep1	ENSMUSG00000029580
783	1575.299927	rep1	ENSMUSG00000029580
1287.75	4777.22998	rep1	ENSMUSG00000029580
1232.25	1076.75	rep1	ENSMUSG00000029580
528	640.149963	rep1	ENSMUSG00000029580
438.75	406.509979	rep1	ENSMUSG00000029580
504	744.579956	rep1	ENSMUSG00000029580
533.25	351.639984	rep1	ENSMUSG00000029580
2333.25	11919.179688	rep1	ENSMUSG00000029580
1046.25	1675.009888	rep1	ENSMUSG00000029580
985.5	3798.419922	rep1	ENSMUSG00000029580
1621.5	2480.359863	rep1	ENSMUSG00000029580
885.75	2590.099854	rep1	ENSMUSG00000029580
476.25	1020.109924	rep1	ENSMUSG00000029580
6008.25	12809.489258	rep1	ENSMUSG00000029580
1659	1354.639893	rep1	ENSMUSG00000029580
571.5	378.189972	rep1	ENSMUSG00000029580
765.75	441.909973	rep1	ENSMUSG00000029580
930.75	1232.509888	rep1	ENSMUSG00000029580
420.75	1471.459961	rep1	ENSMUSG00000029580
3474.75	3736.469727	rep1	ENSMUSG00000029580
765	2270.319824	rep1	ENSMUSG00000029580
2053.5	11336.259766	rep1	ENSMUSG00000029580
1509.75	2347.019775	rep1	ENSMUSG00000029580
1638.75	3855.649902	rep1	ENSMUSG00000029580
6171	7256.999512	rep1	ENSMUSG00000029580
444	611.23999	rep1	ENSMUSG00000029580
751.5	375.829987	rep1	ENSMUSG00000029580
678.75	1135.159912	rep1	ENSMUSG00000029580
501	466.099976	rep1	ENSMUSG00000029580
376.5	397.659973	rep1	ENSMUSG00000029580
579	449.579987	rep1	ENSMUSG00000029580
1302.75	2575.939941	rep1	ENSMUSG00000029580
425.25	2183.589844	rep1	ENSMUSG00000029580
2244	54672.347656	rep1	ENSMUSG00000029580
998.25	3184.22998	rep1	ENSMUSG00000029580
1750.5	1536.359985	rep1	ENSMUSG00000029580
1375.5	6517.729492	rep1	ENSMUSG00000029580
1689.75	2537	rep1	ENSMUSG00000029580
700.5	552.23999	rep1	ENSMUSG00000029580
931.5	831.309937	rep1	ENSMUSG00000029580
5041.5	6030.389648	rep1	ENSMUSG00000029580
2067.75	1457.889893	rep1	ENSMUSG00000029580
459.75	1682.089966	rep1	ENSMUSG00000029580
2210.25	1451.399902	rep1	ENSMUSG00000029580
502.5	2227.25	rep1	ENSMUSG00000029580
2325	2406.609863	rep1	ENSMUSG00000029580
1114.5	3299.279785	rep1	ENSMUSG00000029580
522	424.209991	rep1	ENSMUSG00000029580
500.25	2027.829956	rep1	ENSMUSG00000029580
1641	1173.509888	rep1	ENSMUSG00000029580
1484.25	705.639954	rep1	ENSMUSG00000029580
3393	9970.40918	rep1	ENSMUSG00000029580
586.5	4278.089844	rep1	ENSMUSG00000029580
871.5	941.639954	rep1	ENSMUSG00000029580
701.25	1521.019897	rep1	ENSMUSG00000029580
392.25	2060.280029	rep1	ENSMUSG00000029580
476.25	374.059998	rep1	ENSMUSG00000029580
833.25	1382.959961	rep1	ENSMUSG00000029580
806.25	955.799988	rep1	ENSMUSG00000029580
805.5	747.529968	rep1	ENSMUSG00000029580
799.5	6235.709961	rep1	ENSMUSG00000029580
3179.25	29462.828125	rep1	ENSMUSG00000029580
5452.5	16336.508789	rep1	ENSMUSG00000029580
2850	8737.30957	rep1	ENSMUSG00000029580
6390	19760.279297	rep1	ENSMUSG00000029580
2802	4999.069824	rep1	ENSMUSG00000029580
1420.5	1027.189941	rep1	ENSMUSG00000029580
508.5	365.799988	rep1	ENSMUSG00000029580
1832.25	40782.566406	rep1	ENSMUSG00000029580
461.25	2402.47998	rep1	ENSMUSG00000029580
363.75	479.669983	rep1	ENSMUSG00000029580
926.25	791.779968	rep1	ENSMUSG00000029580
3867	22489.619141	rep1	ENSMUSG00000029580
2865	18560.808594	rep1	ENSMUSG00000029580
530.25	1591.22998	rep1	ENSMUSG00000029580
395.25	794.139954	rep1	ENSMUSG00000029580
416.25	520.380005	rep1	ENSMUSG00000029580
1948.5	7466.449707	rep1	ENSMUSG00000029580
336.75	1781.799927	rep1	ENSMUSG00000029580
1332	1397.119995	rep1	ENSMUSG00000029580
2570.25	4532.379883	rep1	ENSMUSG00000029580
391.5	762.279968	rep1	ENSMUSG00000029580
324.75	597.669983	rep1	ENSMUSG00000029580
586.5	323.319977	rep1	ENSMUSG00000029580
1458.75	1231.329956	rep1	ENSMUSG00000029580
585.75	764.049988	rep1	ENSMUSG00000029580
1462.5	20614.009766	rep1	ENSMUSG00000029580
756	1240.179932	rep1	ENSMUSG00000029580
1659.75	2656.179932	rep1	ENSMUSG00000029580
1143.75	4058.609863	rep1	ENSMUSG00000029580
393.75	908.009949	rep1	ENSMUSG00000029580
1233.75	823.049988	rep1	ENSMUSG00000029580
1216.5	3358.869873	rep1	ENSMUSG00000029580
494.25	582.329956	rep1	ENSMUSG00000029580
1149.75	6986.779785	rep1	ENSMUSG00000029580
2200.5	4655.099609	rep1	ENSMUSG00000029580
994.5	4402.57959	rep1	ENSMUSG00000029580
428.25	1314.519897	rep1	ENSMUSG00000029580
462	522.149963	rep1	ENSMUSG00000029580
1318.5	1414.819946	rep1	ENSMUSG00000029580
3514.5	17840.419922	rep1	ENSMUSG00000029580
1030.5	1610.699951	rep1	ENSMUSG00000029580
495.75	751.659973	rep1	ENSMUSG00000029580
3499.5	2117.51001	rep1	ENSMUSG00000029580
422.25	550.469971	rep1	ENSMUSG00000029580
3583.5	6711.839844	rep1	ENSMUSG00000029580
1572	11733.919922	rep1	ENSMUSG00000029580
460.5	572.299988	rep1	ENSMUSG00000029580
869.25	745.759949	rep1	ENSMUSG00000029580
631.5	2914.599854	rep1	ENSMUSG00000029580
2094.75	1915.139893	rep1	ENSMUSG00000029580
488.25	935.149963	rep1	ENSMUSG00000029580
512.25	588.22998	rep1	ENSMUSG00000029580
486.75	2641.429932	rep1	ENSMUSG00000029580
2889.75	5971.979492	rep1	ENSMUSG00000029580
613.5	906.829956	rep1	ENSMUSG00000029580
817.5	1303.899902	rep1	ENSMUSG00000029580
384.75	418.899994	rep1	ENSMUSG00000029580
1616.25	941.049988	rep1	ENSMUSG00000029580
849.75	760.509949	rep1	ENSMUSG00000029580
360	959.339966	rep1	ENSMUSG00000029580
835.5	453.119995	rep1	ENSMUSG00000029580
348.75	1079.109985	rep1	ENSMUSG00000029580
1156.5	1056.689941	rep1	ENSMUSG00000029580
834	794.72998	rep1	ENSMUSG00000029580
630.75	1428.389893	rep1	ENSMUSG00000029580
2230.5	13588.879883	rep1	ENSMUSG00000029580
3027	8517.239258	rep1	ENSMUSG00000029580
1413	1630.169922	rep1	ENSMUSG00000029580
1788.75	1531.639893	rep1	ENSMUSG00000029580
643.5	640.73999	rep1	ENSMUSG00000029580
4312.5	51742.40625	rep1	ENSMUSG00000029580
2073.75	3397.809814	rep1	ENSMUSG00000029580
2227.5	4458.629883	rep1	ENSMUSG00000029580
4358.25	29982.029297	rep1	ENSMUSG00000029580
1455.75	864.939941	rep1	ENSMUSG00000029580
1593	1427.799927	rep1	ENSMUSG00000029580
1301.25	1352.869995	rep1	ENSMUSG00000029580
335.25	876.73999	rep1	ENSMUSG00000029580
1817.25	4823.25	rep1	ENSMUSG00000029580
474.75	715.669983	rep1	ENSMUSG00000029580
690.75	2574.169922	rep1	ENSMUSG00000029580
624.75	684.399963	rep1	ENSMUSG00000029580
1039.5	815.969971	rep1	ENSMUSG00000029580
1417.5	9286.009766	rep1	ENSMUSG00000029580
637.5	2715.179932	rep1	ENSMUSG00000029580
1757.25	10350.959961	rep1	ENSMUSG00000029580
651	1028.369995	rep1	ENSMUSG00000029580
545.25	341.019989	rep1	ENSMUSG00000029580
398.25	596.48999	rep1	ENSMUSG00000029580
505.5	1174.689941	rep1	ENSMUSG00000029580
1035.75	2223.119873	rep1	ENSMUSG00000029580
497.25	464.919983	rep1	ENSMUSG00000029580
548.25	851.959961	rep1	ENSMUSG00000029580
2340.75	14216.639648	rep1	ENSMUSG00000029580
4726.5	18687.658203	rep1	ENSMUSG00000029580
603.75	1443.139893	rep1	ENSMUSG00000029580
5060.25	39183.667969	rep1	ENSMUSG00000029580
642.75	1795.369873	rep1	ENSMUSG00000029580
3071.25	4907.029785	rep1	ENSMUSG00000029580
1448.25	3987.809814	rep1	ENSMUSG00000029580
612	1152.269897	rep1	ENSMUSG00000029580
630.75	1621.319946	rep1	ENSMUSG00000029580
498.75	4673.97998	rep1	ENSMUSG00000029580
599.25	4189	rep1	ENSMUSG00000029580
357	322.139984	rep1	ENSMUSG00000029580
669.75	2010.719971	rep1	ENSMUSG00000029580
1133.25	2190.669922	rep1	ENSMUSG00000029580
978.75	683.219971	rep1	ENSMUSG00000029580
538.5	329.219971	rep1	ENSMUSG00000029580
1596.75	11288.469727	rep1	ENSMUSG00000029580
1823.25	12349.289062	rep1	ENSMUSG00000029580
1731.75	5056.889648	rep1	ENSMUSG00000029580
2038.5	2088.599854	rep1	ENSMUSG00000029580
732.75	1164.069946	rep1	ENSMUSG00000029580
803.25	1955.259888	rep1	ENSMUSG00000029580
317.25	549.289978	rep1	ENSMUSG00000029580
1070.25	14849.708984	rep1	ENSMUSG00000029580
510.75	598.849976	rep1	ENSMUSG00000029580
553.5	398.249969	rep1	ENSMUSG00000029580
542.25	1514.529907	rep1	ENSMUSG00000029580
644.25	1023.649963	rep1	ENSMUSG00000029580
375	587.639954	rep1	ENSMUSG00000029580
677.25	351.639984	rep1	ENSMUSG00000029580
336	339.25	rep1	ENSMUSG00000029580
939	1311.569946	rep1	ENSMUSG00000029580
1885.5	2761.789795	rep1	ENSMUSG00000029580
570.75	659.029968	rep1	ENSMUSG00000029580
321.75	682.039978	rep1	ENSMUSG00000029580
487.5	980.579956	rep1	ENSMUSG00000029580
535.5	864.349976	rep1	ENSMUSG00000029580
364.5	2129.899902	rep1	ENSMUSG00000029580
2904	931.019958	rep1	ENSMUSG00000029580
387	1151.089966	rep1	ENSMUSG00000029580
822.75	862.579956	rep1	ENSMUSG00000029580
573	419.48999	rep1	ENSMUSG00000029580
471	2152.909912	rep1	ENSMUSG00000029580
366	709.769958	rep1	ENSMUSG00000029580
6207.75	25522.21875	rep1	ENSMUSG00000029580
459	6326.569824	rep1	ENSMUSG00000029580
1131	564.039978	rep1	ENSMUSG00000029580
779.25	711.539978	rep1	ENSMUSG00000029580
3654	22959.849609	rep1	ENSMUSG00000029580
3003.75	28758.958984	rep1	ENSMUSG00000029580
353.25	3525.249756	rep1	ENSMUSG00000029580
1223.25	1493.289917	rep1	ENSMUSG00000029580
1347	8634.05957	rep1	ENSMUSG00000029580
821.25	850.779968	rep1	ENSMUSG00000029580
342	1890.359863	rep1	ENSMUSG00000029580
975	449.579987	rep1	ENSMUSG00000029580
777.75	395.889984	rep1	ENSMUSG00000029580
942	2711.049805	rep1	ENSMUSG00000029580
702	361.079987	rep1	ENSMUSG00000029580
2913.75	4070.409912	rep1	ENSMUSG00000029580
589.5	569.349976	rep1	ENSMUSG00000029580
543	565.219971	rep1	ENSMUSG00000029580
2004	5845.719727	rep1	ENSMUSG00000029580
2675.25	1981.219971	rep1	ENSMUSG00000029580
1857.75	2377.699951	rep1	ENSMUSG00000029580
726	1467.919922	rep1	ENSMUSG00000029580
905.25	2589.509766	rep1	ENSMUSG00000029580
900	1669.699951	rep1	ENSMUSG00000029580
750	349.279999	rep1	ENSMUSG00000029580
1221	729.23999	rep1	ENSMUSG00000029580
360	1378.829956	rep1	ENSMUSG00000029580
1216.5	1900.389893	rep1	ENSMUSG00000029580
1107	748.709961	rep1	ENSMUSG00000029580
445.5	500.909973	rep1	ENSMUSG00000029580
552.75	708.589966	rep1	ENSMUSG00000029580
629.25	3063.279785	rep1	ENSMUSG00000029580
555	874.379944	rep1	ENSMUSG00000029580
1596	819.509949	rep1	ENSMUSG00000029580
2995.5	27912.898438	rep1	ENSMUSG00000029580
12798	65363.148438	rep1	ENSMUSG00000029580
2511	1889.179932	rep1	ENSMUSG00000029580
477.75	473.769989	rep1	ENSMUSG00000029580
767.25	322.72998	rep1	ENSMUSG00000029580
465.75	1432.519897	rep1	ENSMUSG00000029580
426	1387.089966	rep1	ENSMUSG00000029580
405	581.149963	rep1	ENSMUSG00000029580
932.25	1131.029907	rep1	ENSMUSG00000029580
821.25	1426.619995	rep1	ENSMUSG00000029580
1338.75	1571.169922	rep1	ENSMUSG00000029580
462.75	1179.409912	rep1	ENSMUSG00000029580
1425	2889.819824	rep1	ENSMUSG00000029580
1516.5	2522.25	rep1	ENSMUSG00000029580
961.5	386.449982	rep1	ENSMUSG00000029580
789.75	462.559967	rep1	ENSMUSG00000029580
569.25	2054.379883	rep1	ENSMUSG00000029580
351	582.329956	rep1	ENSMUSG00000029580
385.5	732.189941	rep1	ENSMUSG00000029580
1115.25	6232.169922	rep1	ENSMUSG00000029580
3106.5	10242.399414	rep1	ENSMUSG00000029580
977.25	818.329956	rep1	ENSMUSG00000029580
1820.25	15177.749023	rep1	ENSMUSG00000029580
562.5	955.799988	rep1	ENSMUSG00000029580
2916	28046.238281	rep1	ENSMUSG00000029580
441	1019.519958	rep1	ENSMUSG00000029580
346.5	968.779968	rep1	ENSMUSG00000029580
651	1690.939941	rep1	ENSMUSG00000029580
331.5	1521.609985	rep1	ENSMUSG00000029580
798	425.389984	rep1	ENSMUSG00000029580
324.75	1115.689941	rep1	ENSMUSG00000029580
408.75	6069.919922	rep1	ENSMUSG00000029580
3849.75	21821.738281	rep1	ENSMUSG00000029580
470.25	938.099976	rep1	ENSMUSG00000029580
1374.75	1444.909912	rep1	ENSMUSG00000029580
532.5	378.189972	rep1	ENSMUSG00000029580
354	358.129974	rep1	ENSMUSG00000029580
1425	611.829956	rep1	ENSMUSG00000029580
1498.5	3514.039795	rep1	ENSMUSG00000029580
1926.75	5143.619629	rep1	ENSMUSG00000029580
572.25	7441.669434	rep1	ENSMUSG00000029580
719.25	542.799988	rep1	ENSMUSG00000029580
627.75	2031.959961	rep1	ENSMUSG00000029580
681.75	4882.839844	rep1	ENSMUSG00000029580
1647	1634.299927	rep1	ENSMUSG00000029580
624.75	982.939941	rep1	ENSMUSG00000029580
332.25	515.659973	rep1	ENSMUSG00000029580
3987.75	7839.32959	rep1	ENSMUSG00000029580
655.5	494.419983	rep1	ENSMUSG00000029580
3660.75	4076.309814	rep1	ENSMUSG00000029580
1020	7484.739746	rep1	ENSMUSG00000029580
652.5	1997.149902	rep1	ENSMUSG00000029580
2181.75	4495.209961	rep1	ENSMUSG00000029580
2224.5	7656.429688	rep1	ENSMUSG00000029580
1982.25	9204.589844	rep1	ENSMUSG00000029580
321	377.009979	rep1	ENSMUSG00000029580
3675.75	22054.199219	rep1	ENSMUSG00000029580
1139.25	1345.789917	rep1	ENSMUSG00000029580
2550.75	762.869995	rep1	ENSMUSG00000029580
1952.25	2021.339966	rep1	ENSMUSG00000029580
1797.75	653.719971	rep1	ENSMUSG00000029580
572.25	1649.639893	rep1	ENSMUSG00000029580
575.25	490.289978	rep1	ENSMUSG00000029580
375	1107.429932	rep1	ENSMUSG00000029580
429.75	2966.519775	rep1	ENSMUSG00000029580
741	358.129974	rep1	ENSMUSG00000029580
1135.5	1546.389893	rep1	ENSMUSG00000029580
699.75	926.299988	rep1	ENSMUSG00000029580
1542	1067.899902	rep1	ENSMUSG00000029580
383.25	749.299988	rep1	ENSMUSG00000029580
402	718.619995	rep1	ENSMUSG00000029580
395.25	2968.289795	rep1	ENSMUSG00000029580
693	4927.679688	rep1	ENSMUSG00000029580
1329.75	1492.699951	rep1	ENSMUSG00000029580
464.25	1476.179932	rep1	ENSMUSG00000029580
1197	702.689941	rep1	ENSMUSG00000029580
588	1472.639893	rep1	ENSMUSG00000029580
827.25	1221.889893	rep1	ENSMUSG00000029580
1062	650.769958	rep1	ENSMUSG00000029580
428.25	1634.299927	rep1	ENSMUSG00000029580
579.75	601.799988	rep1	ENSMUSG00000029580
3297	14276.229492	rep1	ENSMUSG00000029580
1293.75	686.169983	rep1	ENSMUSG00000029580
711.75	1187.079956	rep1	ENSMUSG00000029580
493.5	1942.279907	rep1	ENSMUSG00000029580
1708.5	977.039978	rep1	ENSMUSG00000029580
517.5	587.049988	rep1	ENSMUSG00000029580
586.5	1662.029907	rep1	ENSMUSG00000029580
1581.75	2044.349854	rep1	ENSMUSG00000029580
788.25	675.549988	rep1	ENSMUSG00000029580
1673.25	3659.179932	rep1	ENSMUSG00000029580
971.25	589.409973	rep1	ENSMUSG00000029580
560.25	689.709961	rep1	ENSMUSG00000029580
6765.75	81817.0625	rep1	ENSMUSG00000029580
925.5	591.769958	rep1	ENSMUSG00000029580
946.5	1586.509888	rep1	ENSMUSG00000029580
418.5	326.859985	rep1	ENSMUSG00000029580
793.5	1667.339966	rep1	ENSMUSG00000029580
3615.75	4343.57959	rep1	ENSMUSG00000029580
8599.5	102324.875	rep1	ENSMUSG00000029580
960	1221.299927	rep1	ENSMUSG00000029580
415.5	1287.969971	rep1	ENSMUSG00000029580
471	346.329987	rep1	ENSMUSG00000029580
501	1208.319946	rep1	ENSMUSG00000029580
1849.5	8950.889648	rep1	ENSMUSG00000029580
1286.25	1883.279907	rep1	ENSMUSG00000029580
2729.25	10038.849609	rep1	ENSMUSG00000029580
622.5	368.159973	rep1	ENSMUSG00000029580
594	1984.169922	rep1	ENSMUSG00000029580
2715.75	1567.039917	rep1	ENSMUSG00000029580
1905.75	3427.309814	rep1	ENSMUSG00000029580
444	1738.139893	rep1	ENSMUSG00000029580
7941.75	29918.308594	rep1	ENSMUSG00000029580
330	361.079987	rep1	ENSMUSG00000029580
333	331.579987	rep1	ENSMUSG00000029580
493.5	1857.319946	rep1	ENSMUSG00000029580
647.25	3072.719971	rep1	ENSMUSG00000029580
2247.75	5602.049805	rep1	ENSMUSG00000029580
791.25	4372.489746	rep1	ENSMUSG00000029580
1032	2040.219849	rep1	ENSMUSG00000029580
502.5	424.209991	rep1	ENSMUSG00000029580
327	433.649994	rep1	ENSMUSG00000029580
6975.75	45909.667969	rep1	ENSMUSG00000029580
1974	8382.129883	rep1	ENSMUSG00000029580
379.5	926.299988	rep1	ENSMUSG00000029580
666	1121	rep1	ENSMUSG00000029580
555	600.619995	rep1	ENSMUSG00000029580
921.75	5434.489746	rep1	ENSMUSG00000029580
376.5	1217.759888	rep1	ENSMUSG00000029580
630	1891.539917	rep1	ENSMUSG00000029580
1703.25	2135.799805	rep1	ENSMUSG00000029580
1974	14081.529297	rep1	ENSMUSG00000029580
978	455.47998	rep1	ENSMUSG00000029580
687.75	444.859985	rep1	ENSMUSG00000029580
1945.5	1508.039917	rep1	ENSMUSG00000029580
4518.75	18479.978516	rep1	ENSMUSG00000029580
920.25	2146.419922	rep1	ENSMUSG00000029580
867.75	6472.889648	rep1	ENSMUSG00000029580
1473	1936.379883	rep1	ENSMUSG00000029580
822.75	2901.029785	rep1	ENSMUSG00000029580
1008.75	1417.179932	rep1	ENSMUSG00000029580
2356.5	6275.82959	rep1	ENSMUSG00000029580
717.75	563.449951	rep1	ENSMUSG00000029580
3355.5	1135.75	rep1	ENSMUSG00000029580
720.75	1408.919922	rep1	ENSMUSG00000029580
1667.25	1087.959961	rep1	ENSMUSG00000029580
413.25	700.329956	rep1	ENSMUSG00000029580
2707.5	23764.609375	rep1	ENSMUSG00000029580
633	1377.649902	rep1	ENSMUSG00000029580
498.75	1998.329956	rep1	ENSMUSG00000029580
744.75	529.819946	rep1	ENSMUSG00000029580
411	398.249969	rep1	ENSMUSG00000029580
3477	30533.677734	rep1	ENSMUSG00000029580
840	1075.569946	rep1	ENSMUSG00000029580
1362.75	3157.679932	rep1	ENSMUSG00000029580
729	1636.069946	rep1	ENSMUSG00000029580
633	1169.380005	rep1	ENSMUSG00000029580
671.25	3443.829834	rep1	ENSMUSG00000029580
723.75	676.139954	rep1	ENSMUSG00000029580
391.5	403.559967	rep1	ENSMUSG00000029580
366	792.369995	rep1	ENSMUSG00000029580
3162	4543.589844	rep1	ENSMUSG00000029580
669	588.22998	rep1	ENSMUSG00000029580
8397.75	33243.546875	rep1	ENSMUSG00000029580
3318.75	18286.458984	rep1	ENSMUSG00000029580
987.75	3573.629883	rep1	ENSMUSG00000029580
3396.75	875.559937	rep1	ENSMUSG00000029580
490.5	445.449982	rep1	ENSMUSG00000029580
449.25	844.879944	rep1	ENSMUSG00000029580
1137.75	605.339966	rep1	ENSMUSG00000029580
1273.5	966.419983	rep1	ENSMUSG00000029580
530.25	1133.389893	rep1	ENSMUSG00000029580
419.25	807.709961	rep1	ENSMUSG00000029580
717	1914.549927	rep1	ENSMUSG00000029580
1069.5	2981.269775	rep1	ENSMUSG00000029580
1263.75	572.889954	rep1	ENSMUSG00000029580
455.25	1782.389893	rep1	ENSMUSG00000029580
1695.75	8636.419922	rep1	ENSMUSG00000029580
1422.75	3311.669922	rep1	ENSMUSG00000029580
513	846.649963	rep1	ENSMUSG00000029580
411	419.48999	rep1	ENSMUSG00000029580
1083.75	4303.459961	rep1	ENSMUSG00000029580
1965.75	1604.799927	rep1	ENSMUSG00000029580
926.25	602.389954	rep1	ENSMUSG00000029580
948.75	1559.369873	rep1	ENSMUSG00000029580
3236.25	6057.529785	rep1	ENSMUSG00000029580
1428	1839.619873	rep1	ENSMUSG00000029580
468	394.119995	rep1	ENSMUSG00000029580
1219.5	1345.789917	rep1	ENSMUSG00000029580
510.75	1655.539917	rep1	ENSMUSG00000029580
431.25	670.829956	rep1	ENSMUSG00000029580
396.75	1178.819946	rep1	ENSMUSG00000029580
842.25	701.509949	rep1	ENSMUSG00000029580
1202.25	1763.509888	rep1	ENSMUSG00000029580
324.75	411.819977	rep1	ENSMUSG00000029580
3974.25	40576.066406	rep1	ENSMUSG00000029580
1487.25	777.619995	rep1	ENSMUSG00000029580
1220.25	3187.769775	rep1	ENSMUSG00000029580
761.25	3742.369873	rep1	ENSMUSG00000029580
1123.5	548.699951	rep1	ENSMUSG00000029580
6413.25	31647.597656	rep1	ENSMUSG00000029580
1942.5	385.859985	rep1	ENSMUSG00000029580
513	376.419983	rep1	ENSMUSG00000029580
2511	1306.259888	rep1	ENSMUSG00000029580
374.25	1512.759888	rep1	ENSMUSG00000029580
906.75	435.419983	rep1	ENSMUSG00000029580
391.5	1260.829956	rep1	ENSMUSG00000029580
481.5	375.23999	rep1	ENSMUSG00000029580
1209	330.399994	rep1	ENSMUSG00000029580
489.75	2527.559814	rep1	ENSMUSG00000029580
441	420.669983	rep1	ENSMUSG00000029580
647.25	10150.949219	rep1	ENSMUSG00000029580
549.75	1146.369995	rep1	ENSMUSG00000029580
988.5	897.389954	rep1	ENSMUSG00000029580
488.25	2033.729858	rep1	ENSMUSG00000029580
2810.25	41437.46875	rep1	ENSMUSG00000029580
414.75	1106.839966	rep1	ENSMUSG00000029580
6031.5	37149.347656	rep1	ENSMUSG00000029580
870.75	959.929932	rep1	ENSMUSG00000029580
2574.75	13669.119141	rep1	ENSMUSG00000029580
759.75	366.389984	rep1	ENSMUSG00000029580
8611.5	27047.369141	rep1	ENSMUSG00000029580
1275	1223.069946	rep1	ENSMUSG00000029580
1276.5	3537.049805	rep1	ENSMUSG00000029580
597	978.809937	rep1	ENSMUSG00000029580
5768.25	37886.257812	rep1	ENSMUSG00000029580
3027	42069.359375	rep1	ENSMUSG00000029580
2607.75	6429.819824	rep1	ENSMUSG00000029580
558.75	2611.929932	rep1	ENSMUSG00000029580
733.5	562.859985	rep1	ENSMUSG00000029580
1963.5	3896.359863	rep1	ENSMUSG00000029580
831	5353.069824	rep1	ENSMUSG00000029580
1572.75	3803.729736	rep1	ENSMUSG00000029580
333	464.329987	rep1	ENSMUSG00000029580
1380.75	3765.969727	rep1	ENSMUSG00000029580
770.25	1624.859985	rep1	ENSMUSG00000029580
452.25	880.869934	rep1	ENSMUSG00000029580
614.25	2366.48999	rep1	ENSMUSG00000029580
1224.75	3143.519775	rep1	ENSMUSG00000029580
1674	521.559998	rep1	ENSMUSG00000029580
2468.25	16822.669922	rep1	ENSMUSG00000029580
334.5	371.699982	rep1	ENSMUSG00000029580
2343.75	26637.908203	rep1	ENSMUSG00000029580
2915.25	10084.279297	rep1	ENSMUSG00000029580
455.25	626.579956	rep1	ENSMUSG00000029580
810.75	1732.829956	rep1	ENSMUSG00000029580
2205	3928.219727	rep1	ENSMUSG00000029580
321	597.669983	rep1	ENSMUSG00000029580
425.25	724.519958	rep1	ENSMUSG00000029580
1548.75	731.599976	rep1	ENSMUSG00000029580
6595.5	34280.769531	rep1	ENSMUSG00000029580
1338	4503.469727	rep1	ENSMUSG00000029580
1179	3376.569824	rep1	ENSMUSG00000029580
645	446.039978	rep1	ENSMUSG00000029580
873.75	1765.279907	rep1	ENSMUSG00000029580
2547.75	5737.159668	rep1	ENSMUSG00000029580
526.5	341.609985	rep1	ENSMUSG00000029580
385.5	1460.249878	rep1	ENSMUSG00000029580
636	352.22998	rep1	ENSMUSG00000029580
484.5	958.159973	rep1	ENSMUSG00000029580
1678.5	757.559937	rep1	ENSMUSG00000029580
717	423.029968	rep1	ENSMUSG00000029580
831	1482.669922	rep1	ENSMUSG00000029580
495.75	381.139984	rep1	ENSMUSG00000029580
1079.25	1706.869873	rep1	ENSMUSG00000029580
342.75	447.219971	rep1	ENSMUSG00000029580
1268.25	1192.389893	rep1	ENSMUSG00000029580
1750.5	4944.789551	rep1	ENSMUSG00000029580
364.5	472.589966	rep1	ENSMUSG00000029580
591.75	1818.969971	rep1	ENSMUSG00000029580
595.5	1485.619873	rep1	ENSMUSG00000029580
4035.75	1291.509888	rep1	ENSMUSG00000029580
597.75	2947.639893	rep1	ENSMUSG00000029580
1458.75	2126.359863	rep1	ENSMUSG00000029580
1204.5	802.98999	rep1	ENSMUSG00000029580
1705.5	18577.919922	rep1	ENSMUSG00000029580
1153.5	2180.639893	rep1	ENSMUSG00000029580
2005.5	3583.069824	rep1	ENSMUSG00000029580
717.75	369.339996	rep1	ENSMUSG00000029580
1300.5	11411.779297	rep1	ENSMUSG00000029580
448.5	1693.889893	rep1	ENSMUSG00000029580
7381.5	22282.529297	rep1	ENSMUSG00000029580
916.5	888.539978	rep1	ENSMUSG00000029580
2288.25	1043.709961	rep1	ENSMUSG00000029580
1154.25	580.559998	rep1	ENSMUSG00000029580
1158.75	1154.630005	rep1	ENSMUSG00000029580
723	5406.759766	rep1	ENSMUSG00000029580
497.25	4950.099609	rep1	ENSMUSG00000029580
1253.25	1793.599976	rep1	ENSMUSG00000029580
720	1049.609985	rep1	ENSMUSG00000029580
1099.5	2066.77002	rep1	ENSMUSG00000029580
8624.25	38112.226562	rep1	ENSMUSG00000029580
637.5	2380.059814	rep1	ENSMUSG00000029580
606	1269.679932	rep1	ENSMUSG00000029580
1967.25	4771.919922	rep1	ENSMUSG00000029580
329.25	664.929993	rep1	ENSMUSG00000029580
660	4698.169922	rep1	ENSMUSG00000029580
3899.25	25112.759766	rep1	ENSMUSG00000029580
711.75	801.219971	rep1	ENSMUSG00000029580
2099.25	1002.999939	rep1	ENSMUSG00000029580
1592.25	1089.72998	rep1	ENSMUSG00000029580
773.25	3542.359863	rep1	ENSMUSG00000029580
372.75	3499.289795	rep1	ENSMUSG00000029580
1283.25	5664.589844	rep1	ENSMUSG00000029580
841.5	438.369995	rep1	ENSMUSG00000029580
467.25	1582.969971	rep1	ENSMUSG00000029580
612	2031.369873	rep1	ENSMUSG00000029580
536.25	493.829987	rep1	ENSMUSG00000029580
513.75	574.069946	rep1	ENSMUSG00000029580
488.25	1786.519897	rep1	ENSMUSG00000029580
540	572.299988	rep1	ENSMUSG00000029580
2135.25	3187.179932	rep1	ENSMUSG00000029580
375.75	734.549988	rep1	ENSMUSG00000029580
1986.75	5606.769531	rep1	ENSMUSG00000029580
506.25	815.379944	rep1	ENSMUSG00000029580
402	2171.789795	rep1	ENSMUSG00000029580
342.75	1745.219971	rep1	ENSMUSG00000029580
1471.5	329.219971	rep1	ENSMUSG00000029580
1743.75	24876.167969	rep1	ENSMUSG00000029580
323.25	421.259979	rep1	ENSMUSG00000029580
2331	5203.209961	rep1	ENSMUSG00000029580
614.25	500.909973	rep1	ENSMUSG00000029580
465	377.599976	rep1	ENSMUSG00000029580
1047.75	1906.289917	rep1	ENSMUSG00000029580
10863.75	155766.484375	rep1	ENSMUSG00000029580
327.75	419.48999	rep1	ENSMUSG00000029580
678	475.539978	rep1	ENSMUSG00000029580
474	658.439941	rep1	ENSMUSG00000029580
1257	5812.679688	rep1	ENSMUSG00000029580
354.75	463.73999	rep1	ENSMUSG00000029580
458.25	598.259949	rep1	ENSMUSG00000029580
429.75	1200.059937	rep1	ENSMUSG00000029580
985.5	880.279968	rep1	ENSMUSG00000029580
389.25	736.319946	rep1	ENSMUSG00000029580
2446.5	5980.239746	rep1	ENSMUSG00000029580
4182	29248.658203	rep1	ENSMUSG00000029580
598.5	937.509949	rep1	ENSMUSG00000029580
381.75	590.589966	rep1	ENSMUSG00000029580
346.5	802.399963	rep1	ENSMUSG00000029580
4485	29623.898438	rep1	ENSMUSG00000029580
1640.25	2984.809814	rep1	ENSMUSG00000029580
882.75	774.669983	rep1	ENSMUSG00000029580
705	3357.689941	rep1	ENSMUSG00000029580
1014.75	6590.299805	rep1	ENSMUSG00000029580
502.5	711.539978	rep1	ENSMUSG00000029580
558	9990.469727	rep1	ENSMUSG00000029580
608.25	3066.22998	rep1	ENSMUSG00000029580
429	4816.759766	rep1	ENSMUSG00000029580
1014.75	438.959991	rep1	ENSMUSG00000029580
3546.75	9386.899414	rep1	ENSMUSG00000029580
1062	448.98999	rep1	ENSMUSG00000029580
9218.25	16836.238281	rep1	ENSMUSG00000029580
5649.75	13135.759766	rep1	ENSMUSG00000029580
1368.75	10068.939453	rep1	ENSMUSG00000029580
513	759.329956	rep1	ENSMUSG00000029580
2604.75	12928.079102	rep1	ENSMUSG00000029580
1091.25	2381.23999	rep1	ENSMUSG00000029580
657	431.879974	rep1	ENSMUSG00000029580
356.25	2009.539917	rep1	ENSMUSG00000029580
951.75	5807.369629	rep1	ENSMUSG00000029580
1249.5	1605.97998	rep1	ENSMUSG00000029580
2789.25	26616.078125	rep1	ENSMUSG00000029580
1134.75	1181.179932	rep1	ENSMUSG00000029580
853.5	10763.959961	rep1	ENSMUSG00000029580
3777	45921.46875	rep1	ENSMUSG00000029580
1039.5	3008.409912	rep1	ENSMUSG00000029580
805.5	612.419983	rep1	ENSMUSG00000029580
343.5	597.669983	rep1	ENSMUSG00000029580
489	574.659973	rep1	ENSMUSG00000029580
336.75	430.699982	rep1	ENSMUSG00000029580
913.5	1671.469971	rep1	ENSMUSG00000029580
413.25	489.109985	rep1	ENSMUSG00000029580
5737.5	38588.949219	rep1	ENSMUSG00000029580
542.25	3526.429932	rep1	ENSMUSG00000029580
594	1101.529907	rep1	ENSMUSG00000029580
887.25	2463.839844	rep1	ENSMUSG00000029580
780	1525.73999	rep1	ENSMUSG00000029580
1141.5	12886.779297	rep1	ENSMUSG00000029580
627	3135.259766	rep1	ENSMUSG00000029580
640.5	1297.409912	rep1	ENSMUSG00000029580
405.75	520.380005	rep1	ENSMUSG00000029580
354	575.839966	rep1	ENSMUSG00000029580
3066	17538.929688	rep1	ENSMUSG00000029580
495	3807.859863	rep1	ENSMUSG00000029580
505.5	815.969971	rep1	ENSMUSG00000029580
1362.75	735.139954	rep1	ENSMUSG00000029580
547.5	2726.389893	rep1	ENSMUSG00000029580
1968	7258.769531	rep1	ENSMUSG00000029580
3086.25	7406.859863	rep1	ENSMUSG00000029580
366	1128.669922	rep1	ENSMUSG00000029580
456.75	524.509949	rep1	ENSMUSG00000029580
1464.75	13569.999023	rep1	ENSMUSG00000029580
1434	2376.519775	rep1	ENSMUSG00000029580
1794.75	3180.099854	rep1	ENSMUSG00000029580
624	751.659973	rep1	ENSMUSG00000029580
509.25	758.149963	rep1	ENSMUSG00000029580
670.5	1282.069946	rep1	ENSMUSG00000029580
1170.75	3629.089844	rep1	ENSMUSG00000029580
3254.25	37003.027344	rep1	ENSMUSG00000029580
613.5	815.379944	rep1	ENSMUSG00000029580
3621	5556.029785	rep1	ENSMUSG00000029580
658.5	996.509949	rep1	ENSMUSG00000029580
1521.75	2376.519775	rep1	ENSMUSG00000029580
1566.75	841.929993	rep1	ENSMUSG00000029580
651	482.029968	rep1	ENSMUSG00000029580
687	408.279968	rep1	ENSMUSG00000029580
409.5	425.389984	rep1	ENSMUSG00000029580
523.5	381.139984	rep1	ENSMUSG00000029580
622.5	549.880005	rep1	ENSMUSG00000029580
415.5	1420.129883	rep1	ENSMUSG00000029580
318	1943.459961	rep1	ENSMUSG00000029580
392.25	359.899994	rep1	ENSMUSG00000029580
357	525.099976	rep1	ENSMUSG00000029580
1320.75	2671.519775	rep1	ENSMUSG00000029580
435	2522.839844	rep1	ENSMUSG00000029580
1619.25	5160.139648	rep1	ENSMUSG00000029580
642.75	1497.419922	rep1	ENSMUSG00000029580
2001.75	3838.539795	rep1	ENSMUSG00000029580
1429.5	1529.869873	rep1	ENSMUSG00000029580
1951.5	23089.648438	rep1	ENSMUSG00000029580
353.25	1077.339966	rep1	ENSMUSG00000029580
2122.5	663.75	rep1	ENSMUSG00000029580
3438	5217.959961	rep1	ENSMUSG00000029580
525	2463.839844	rep1	ENSMUSG00000029580
732	1115.689941	rep1	ENSMUSG00000029580
644.25	1312.159912	rep1	ENSMUSG00000029580
588	330.98999	rep1	ENSMUSG00000029580
1104	4589.609863	rep1	ENSMUSG00000029580
496.5	3371.259766	rep1	ENSMUSG00000029580
369.75	3036.139893	rep1	ENSMUSG00000029580
4099.5	25685.648438	rep1	ENSMUSG00000029580
539.25	1938.149902	rep1	ENSMUSG00000029580
3434.25	5213.82959	rep1	ENSMUSG00000029580
978	1672.649902	rep1	ENSMUSG00000029580
2173.5	1061.409912	rep1	ENSMUSG00000029580
1779	11220.619141	rep1	ENSMUSG00000029580
613.5	599.440002	rep1	ENSMUSG00000029580
362.25	643.099976	rep1	ENSMUSG00000029580
819	2984.809814	rep1	ENSMUSG00000029580
510.75	407.689972	rep1	ENSMUSG00000029580
568.5	519.199951	rep1	ENSMUSG00000029580
325.5	505.629974	rep1	ENSMUSG00000029580
585.75	644.279968	rep1	ENSMUSG00000029580
1398.75	1557.599976	rep1	ENSMUSG00000029580
801.75	1572.349976	rep1	ENSMUSG00000029580
1071	1451.399902	rep1	ENSMUSG00000029580
642.75	1207.72998	rep1	ENSMUSG00000029580
2978.25	12801.229492	rep1	ENSMUSG00000029580
1010.25	2698.659912	rep1	ENSMUSG00000029580
2241.75	9040.569336	rep1	ENSMUSG00000029580
584.25	924.529968	rep1	ENSMUSG00000029580
1346.25	10759.239258	rep1	ENSMUSG00000029580
2670.75	3162.989746	rep1	ENSMUSG00000029580
483	1126.899902	rep1	ENSMUSG00000029580
689.25	878.509949	rep1	ENSMUSG00000029580
558.75	3879.839844	rep1	ENSMUSG00000029580
618.75	5892.32959	rep1	ENSMUSG00000029580
2817	70312.65625	rep1	ENSMUSG00000029580
438	525.099976	rep1	ENSMUSG00000029580
509.25	731.599976	rep1	ENSMUSG00000029580
684.75	445.449982	rep1	ENSMUSG00000029580
819	1537.539917	rep1	ENSMUSG00000029580
725.25	1806.579956	rep1	ENSMUSG00000029580
2547	11598.80957	rep1	ENSMUSG00000029580
1764.75	15113.439453	rep1	ENSMUSG00000029580
495.75	2690.399902	rep1	ENSMUSG00000029580
596.25	1018.339966	rep1	ENSMUSG00000029580
486.75	818.919983	rep1	ENSMUSG00000029580
1134.75	1339.889893	rep1	ENSMUSG00000029580
591	11702.05957	rep1	ENSMUSG00000029580
960.75	1225.429932	rep1	ENSMUSG00000029580
730.5	761.099976	rep1	ENSMUSG00000029580
3513	33074.21875	rep1	ENSMUSG00000029580
841.5	454.889984	rep1	ENSMUSG00000029580
2277	7272.929688	rep1	ENSMUSG00000029580
465.75	2533.459961	rep1	ENSMUSG00000029580
1958.25	12128.039062	rep1	ENSMUSG00000029580
460.5	1017.159973	rep1	ENSMUSG00000029580
323.25	1426.029907	rep1	ENSMUSG00000029580
1476	4886.969727	rep1	ENSMUSG00000029580
369	372.289978	rep1	ENSMUSG00000029580
1128	401.789978	rep1	ENSMUSG00000029580
1146.75	1830.179932	rep1	ENSMUSG00000029580
362.25	919.809937	rep1	ENSMUSG00000029580
663	551.059998	rep1	ENSMUSG00000029580
2407.5	20514.888672	rep1	ENSMUSG00000029580
1343.25	2457.939941	rep1	ENSMUSG00000029580
3873	11570.489258	rep1	ENSMUSG00000029580
350.25	469.639984	rep1	ENSMUSG00000029580
869.25	1400.659912	rep1	ENSMUSG00000029580
3332.25	27196.048828	rep1	ENSMUSG00000029580
436.5	1032.5	rep1	ENSMUSG00000029580
883.5	3095.139893	rep1	ENSMUSG00000029580
2144.25	2160.579834	rep1	ENSMUSG00000029580
604.5	1719.259888	rep1	ENSMUSG00000029580
642	3229.069824	rep1	ENSMUSG00000029580
489.75	989.429932	rep1	ENSMUSG00000029580
531	627.759949	rep1	ENSMUSG00000029580
1825.5	1308.029907	rep1	ENSMUSG00000029580
1023	8685.389648	rep1	ENSMUSG00000029580
3999	11651.319336	rep1	ENSMUSG00000029580
625.5	6072.279785	rep1	ENSMUSG00000029580
363	1693.299927	rep1	ENSMUSG00000029580
572.25	327.449982	rep1	ENSMUSG00000029580
722.25	2600.719971	rep1	ENSMUSG00000029580
615.75	1975.909912	rep1	ENSMUSG00000029580
1035.75	1978.859863	rep1	ENSMUSG00000029580
789	1373.519897	rep1	ENSMUSG00000029580
494.25	595.309998	rep1	ENSMUSG00000029580
3399	16766.029297	rep1	ENSMUSG00000029580
831.75	2609.569824	rep1	ENSMUSG00000029580
3555.75	11804.129883	rep1	ENSMUSG00000029580
9429.75	6510.05957	rep1	ENSMUSG00000029580
537.75	897.389954	rep1	ENSMUSG00000029580
2742.75	12212.999023	rep1	ENSMUSG00000029580
6423.75	23864.908203	rep1	ENSMUSG00000029580
8598.75	41868.167969	rep1	ENSMUSG00000029580
543	908.599976	rep1	ENSMUSG00000029580
1987.5	10476.039062	rep1	ENSMUSG00000029580
1814.25	45832.378906	rep1	ENSMUSG00000029580
402	2275.039795	rep1	ENSMUSG00000029580
741	719.799988	rep1	ENSMUSG00000029580
524.25	501.499969	rep1	ENSMUSG00000029580
981.75	2020.159912	rep1	ENSMUSG00000029580
337.5	594.719971	rep1	ENSMUSG00000029580
1725	4986.089844	rep1	ENSMUSG00000029580
969	2439.649902	rep1	ENSMUSG00000029580
888	1184.130005	rep1	ENSMUSG00000029580
1022.25	3771.869873	rep1	ENSMUSG00000029580
954	1000.049927	rep1	ENSMUSG00000029580
390.75	545.75	rep1	ENSMUSG00000029580
557.25	541.029968	rep1	ENSMUSG00000029580
391.5	779.389954	rep1	ENSMUSG00000029580
362.25	738.089966	rep1	ENSMUSG00000029580
396	447.809967	rep1	ENSMUSG00000029580
922.5	4177.790039	rep1	ENSMUSG00000029580
431.25	655.48999	rep1	ENSMUSG00000029580
3297.75	31650.548828	rep1	ENSMUSG00000029580
930.75	16023.80957	rep1	ENSMUSG00000029580
364.5	906.23999	rep1	ENSMUSG00000029580
975	1552.879883	rep1	ENSMUSG00000029580
654	2939.969971	rep1	ENSMUSG00000029580
2184.75	2547.029785	rep1	ENSMUSG00000029580
497.25	438.369995	rep1	ENSMUSG00000029580
600	525.690002	rep1	ENSMUSG00000029580
336	637.789978	rep1	ENSMUSG00000029580
438.75	505.629974	rep1	ENSMUSG00000029580
882	896.209961	rep1	ENSMUSG00000029580
4439.25	8847.639648	rep1	ENSMUSG00000029580
847.5	1505.679932	rep1	ENSMUSG00000029580
817.5	809.47998	rep1	ENSMUSG00000029580
1034.25	1794.779907	rep1	ENSMUSG00000029580
592.5	1594.769897	rep1	ENSMUSG00000029580
720.75	375.23999	rep1	ENSMUSG00000029580
2688.75	7450.519531	rep1	ENSMUSG00000029580
1502.25	5125.32959	rep1	ENSMUSG00000029580
512.25	1238.409912	rep1	ENSMUSG00000029580
4131.75	33656.546875	rep1	ENSMUSG00000029580
411.75	4706.429688	rep1	ENSMUSG00000029580
631.5	896.799988	rep1	ENSMUSG00000029580
4622.25	6837.509766	rep1	ENSMUSG00000029580
1599.75	5461.629883	rep1	ENSMUSG00000029580
540	1748.759888	rep1	ENSMUSG00000029580
1501.5	5454.549805	rep1	ENSMUSG00000029580
914.25	397.659973	rep1	ENSMUSG00000029580
822	528.049988	rep1	ENSMUSG00000029580
860.25	1031.909912	rep1	ENSMUSG00000029580
936.75	1427.799927	rep1	ENSMUSG00000029580
7699.5	26915.798828	rep1	ENSMUSG00000029580
1916.25	6350.759766	rep1	ENSMUSG00000029580
348.75	2003.049927	rep1	ENSMUSG00000029580
2333.25	9220.519531	rep1	ENSMUSG00000029580
1617.75	2066.77002	rep1	ENSMUSG00000029580
684.75	845.469971	rep1	ENSMUSG00000029580
407.25	1422.48999	rep1	ENSMUSG00000029580
4101	76573.148438	rep1	ENSMUSG00000029580
1626.75	916.859985	rep1	ENSMUSG00000029580
609	351.639984	rep1	ENSMUSG00000029580
359.25	1381.779907	rep1	ENSMUSG00000029580
402	1116.869995	rep1	ENSMUSG00000029580
462.75	1934.609863	rep1	ENSMUSG00000029580
912.75	2437.879883	rep1	ENSMUSG00000029580
631.5	1319.23999	rep1	ENSMUSG00000029580
405	572.299988	rep1	ENSMUSG00000029580
4992.75	6228.629883	rep1	ENSMUSG00000029580
1797	1083.829956	rep1	ENSMUSG00000029580
507.75	755.199951	rep1	ENSMUSG00000029580
3158.25	10340.929688	rep1	ENSMUSG00000029580
535.5	2363.539795	rep1	ENSMUSG00000029580
1098.75	733.369995	rep1	ENSMUSG00000029580
929.25	951.079956	rep1	ENSMUSG00000029580
3063	56463.585938	rep1	ENSMUSG00000029580
398.25	1693.889893	rep1	ENSMUSG00000029580
1299.75	3148.829834	rep1	ENSMUSG00000029580
543.75	362.259979	rep1	ENSMUSG00000029580
1057.5	2172.969971	rep1	ENSMUSG00000029580
625.5	1449.039917	rep1	ENSMUSG00000029580
1036.5	1826.639893	rep1	ENSMUSG00000029580
1865.25	8287.139648	rep1	ENSMUSG00000029580
1413	1480.899902	rep1	ENSMUSG00000029580
351	410.639984	rep1	ENSMUSG00000029580
341.25	795.909973	rep1	ENSMUSG00000029580
2091	7514.239746	rep1	ENSMUSG00000029580
955.5	6259.30957	rep1	ENSMUSG00000029580
576	407.099976	rep1	ENSMUSG00000029580
1345.5	1300.359985	rep1	ENSMUSG00000029580
415.5	1008.309937	rep1	ENSMUSG00000029580
2808	8106.599609	rep1	ENSMUSG00000029580
1917	5333.009766	rep1	ENSMUSG00000029580
345.75	682.629944	rep1	ENSMUSG00000029580
1283.25	3231.429932	rep1	ENSMUSG00000029580
747	2475.639893	rep1	ENSMUSG00000029580
723	741.039978	rep1	ENSMUSG00000029580
495	376.419983	rep1	ENSMUSG00000029580
1923	10605.839844	rep1	ENSMUSG00000029580
2330.25	2163.529785	rep1	ENSMUSG00000029580
1468.5	23742.779297	rep1	ENSMUSG00000029580
1166.25	5646.299805	rep1	ENSMUSG00000029580
768	1264.959961	rep1	ENSMUSG00000029580
624	1478.539917	rep1	ENSMUSG00000029580
1149	669.059998	rep1	ENSMUSG00000029580
894	584.099976	rep1	ENSMUSG00000029580
512.25	3065.049805	rep1	ENSMUSG00000029580
2787.75	32408.109375	rep1	ENSMUSG00000029580
418.5	2340.529785	rep1	ENSMUSG00000029580
4563.75	58862.527344	rep1	ENSMUSG00000029580
1300.5	902.109985	rep1	ENSMUSG00000029580
411.75	538.079956	rep1	ENSMUSG00000029580
597	659.619995	rep1	ENSMUSG00000029580
318.75	500.319977	rep1	ENSMUSG00000029580
1044.75	3783.669922	rep1	ENSMUSG00000029580
2121.75	12054.879883	rep1	ENSMUSG00000029580
448.5	1053.73999	rep1	ENSMUSG00000029580
468	1985.349854	rep1	ENSMUSG00000029580
747.75	508.579987	rep1	ENSMUSG00000029580
643.5	542.209961	rep1	ENSMUSG00000029580
483.75	1759.379883	rep1	ENSMUSG00000029580
805.5	1880.329956	rep1	ENSMUSG00000029580
1185.75	1375.879883	rep1	ENSMUSG00000029580
1326	3188.949951	rep1	ENSMUSG00000029580
948	2826.099854	rep1	ENSMUSG00000029580
1288.5	422.439972	rep1	ENSMUSG00000029580
1026.75	4699.939941	rep1	ENSMUSG00000029580
5285.25	25262.029297	rep1	ENSMUSG00000029580
665.25	404.149994	rep1	ENSMUSG00000029580
696.75	3130.539795	rep1	ENSMUSG00000029580
904.5	1543.439941	rep1	ENSMUSG00000029580
1133.25	415.949982	rep1	ENSMUSG00000029580
347.25	407.099976	rep1	ENSMUSG00000029580
516	499.139984	rep1	ENSMUSG00000029580
453.75	1159.939941	rep1	ENSMUSG00000029580
2478.75	17939.539062	rep1	ENSMUSG00000029580
822.75	935.149963	rep1	ENSMUSG00000029580
387.75	555.190002	rep1	ENSMUSG00000029580
4560	26837.328125	rep1	ENSMUSG00000029580
941.25	501.499969	rep1	ENSMUSG00000029580
3054.75	13231.929688	rep1	ENSMUSG00000029580
1654.5	1833.719971	rep1	ENSMUSG00000029580
847.5	683.809998	rep1	ENSMUSG00000029580
914.25	1110.380005	rep1	ENSMUSG00000029580
516.75	328.629974	rep1	ENSMUSG00000029580
1164	19979.759766	rep1	ENSMUSG00000029580
948	1479.129883	rep1	ENSMUSG00000029580
1483.5	5478.149902	rep1	ENSMUSG00000029580
625.5	781.749939	rep1	ENSMUSG00000029580
450.75	830.719971	rep1	ENSMUSG00000029580
4890	23204.699219	rep1	ENSMUSG00000029580
3838.5	40417.949219	rep1	ENSMUSG00000029580
4642.5	30007.398438	rep1	ENSMUSG00000029580
4908.75	11684.949219	rep1	ENSMUSG00000029580
444.75	979.989929	rep1	ENSMUSG00000029580
324	1954.669922	rep1	ENSMUSG00000029580
340.5	360.48999	rep1	ENSMUSG00000029580
524.25	4469.25	rep1	ENSMUSG00000029580
1272.75	405.919983	rep1	ENSMUSG00000029580
635.25	410.639984	rep1	ENSMUSG00000029580
371.25	400.019989	rep1	ENSMUSG00000029580
1739.25	3768.329834	rep1	ENSMUSG00000029580
1599	2545.849854	rep1	ENSMUSG00000029580
2254.5	4599.639648	rep1	ENSMUSG00000029580
1050.75	2664.439941	rep1	ENSMUSG00000029580
344.25	339.25	rep1	ENSMUSG00000029580
450.75	656.079956	rep1	ENSMUSG00000029580
1021.5	884.999939	rep1	ENSMUSG00000029580
1403.25	5704.709961	rep1	ENSMUSG00000029580
597.75	2333.449951	rep1	ENSMUSG00000029580
400.5	361.079987	rep1	ENSMUSG00000029580
2835.75	8029.899414	rep1	ENSMUSG00000029580
1350	1940.509888	rep1	ENSMUSG00000029580
1212.75	1831.949951	rep1	ENSMUSG00000029580
493.5	377.009979	rep1	ENSMUSG00000029580
1464	348.689972	rep1	ENSMUSG00000029580
581.25	1900.979858	rep1	ENSMUSG00000029580
320.25	718.029968	rep1	ENSMUSG00000029580
1491.75	1038.98999	rep1	ENSMUSG00000029580
441.75	861.399963	rep1	ENSMUSG00000029580
643.5	401.199982	rep1	ENSMUSG00000029580
443.25	417.719971	rep1	ENSMUSG00000029580
377.25	706.22998	rep1	ENSMUSG00000029580
934.5	3914.649902	rep1	ENSMUSG00000029580
621.75	397.069977	rep1	ENSMUSG00000029580
339.75	741.039978	rep1	ENSMUSG00000029580
1864.5	1637.839966	rep1	ENSMUSG00000029580
498	510.939972	rep1	ENSMUSG00000029580
1613.25	1315.699951	rep1	ENSMUSG00000029580
423	903.289978	rep1	ENSMUSG00000029580
498	558.72998	rep1	ENSMUSG00000029580
495.75	4049.759766	rep1	ENSMUSG00000029580
629.25	3564.779785	rep1	ENSMUSG00000029580
1435.5	3132.309814	rep1	ENSMUSG00000029580
808.5	2495.109863	rep1	ENSMUSG00000029580
4854	8716.65918	rep1	ENSMUSG00000029580
477	1394.759888	rep1	ENSMUSG00000029580
7995	40157.757812	rep1	ENSMUSG00000029580
911.25	1139.880005	rep1	ENSMUSG00000029580
1611.75	1167.019897	rep1	ENSMUSG00000029580
432.75	2301	rep1	ENSMUSG00000029580
690	1518.659912	rep1	ENSMUSG00000029580
930.75	11085.509766	rep1	ENSMUSG00000029580
774	1007.129944	rep1	ENSMUSG00000029580
1240.5	2817.249756	rep1	ENSMUSG00000029580
432.75	892.669983	rep1	ENSMUSG00000029580
750	597.669983	rep1	ENSMUSG00000029580
546	1680.319946	rep1	ENSMUSG00000029580
930	4061.559814	rep1	ENSMUSG00000029580
1507.5	3560.649902	rep1	ENSMUSG00000029580
348.75	707.409973	rep1	ENSMUSG00000029580
2793	30943.728516	rep1	ENSMUSG00000029580
1139.25	486.159973	rep1	ENSMUSG00000029580
2602.5	9998.139648	rep1	ENSMUSG00000029580
1233	9100.15918	rep1	ENSMUSG00000029580
511.5	813.019958	rep1	ENSMUSG00000029580
1182.75	4177.199707	rep1	ENSMUSG00000029580
1065	1015.97998	rep1	ENSMUSG00000029580
1764.75	1950.539917	rep1	ENSMUSG00000029580
1633.5	854.909973	rep1	ENSMUSG00000029580
378	3180.099854	rep1	ENSMUSG00000029580
325.5	1613.649902	rep1	ENSMUSG00000029580
857.25	3660.949951	rep1	ENSMUSG00000029580
1836	2066.179932	rep1	ENSMUSG00000029580
888	2465.609863	rep1	ENSMUSG00000029580
924.75	16084.579102	rep1	ENSMUSG00000029580
503.25	440.72998	rep1	ENSMUSG00000029580
651.75	360.48999	rep1	ENSMUSG00000029580
790.5	2403.659912	rep1	ENSMUSG00000029580
1868.25	20618.728516	rep1	ENSMUSG00000029580
5626.5	23324.46875	rep1	ENSMUSG00000029580
342.75	929.839966	rep1	ENSMUSG00000029580
627	569.940002	rep1	ENSMUSG00000029580
482.25	874.379944	rep1	ENSMUSG00000029580
1213.5	1218.939941	rep1	ENSMUSG00000029580
7735.5	30040.439453	rep1	ENSMUSG00000029580
677.25	1014.209961	rep1	ENSMUSG00000029580
393.75	2862.089844	rep1	ENSMUSG00000029580
436.5	615.959961	rep1	ENSMUSG00000029580
520.5	415.949982	rep1	ENSMUSG00000029580
951	674.369995	rep1	ENSMUSG00000029580
1071.75	4538.279785	rep1	ENSMUSG00000029580
562.5	1281.47998	rep1	ENSMUSG00000029580
1087.5	475.539978	rep1	ENSMUSG00000029580
1302	2344.069824	rep1	ENSMUSG00000029580
556.5	1129.26001	rep1	ENSMUSG00000029580
3816	26735.849609	rep1	ENSMUSG00000029580
4344	23012.949219	rep1	ENSMUSG00000029580
1038	391.169983	rep1	ENSMUSG00000029580
487.5	588.819946	rep1	ENSMUSG00000029580
689.25	825.409973	rep1	ENSMUSG00000029580
3943.5	18416.259766	rep1	ENSMUSG00000029580
1611.75	34680.199219	rep1	ENSMUSG00000029580
718.5	477.309967	rep1	ENSMUSG00000029580
511.5	1220.709961	rep1	ENSMUSG00000029580
331.5	1385.909912	rep1	ENSMUSG00000029580
990.75	1852.599976	rep1	ENSMUSG00000029580
536.25	1760.559937	rep1	ENSMUSG00000029580
432.75	5263.97998	rep1	ENSMUSG00000029580
1910.25	1595.949951	rep1	ENSMUSG00000029580
420.75	6550.769531	rep1	ENSMUSG00000029580
621	3289.839844	rep1	ENSMUSG00000029580
330	428.339966	rep1	ENSMUSG00000029580
1562.25	1204.189941	rep1	ENSMUSG00000029580
1495.5	6432.179688	rep1	ENSMUSG00000029580
1646.25	3404.889893	rep1	ENSMUSG00000029580
475.5	487.339966	rep1	ENSMUSG00000029580
939	1174.099976	rep1	ENSMUSG00000029580
590.25	1454.349976	rep1	ENSMUSG00000029580
1908.75	16607.910156	rep1	ENSMUSG00000029580
335.25	1572.349976	rep1	ENSMUSG00000029580
2216.25	3747.089844	rep1	ENSMUSG00000029580
436.5	342.199982	rep1	ENSMUSG00000029580
711	9239.989258	rep1	ENSMUSG00000029580
2449.5	20032.859375	rep1	ENSMUSG00000029580
4561.5	16547.728516	rep1	ENSMUSG00000029580
413.25	405.329987	rep1	ENSMUSG00000029580
1486.5	5741.289551	rep1	ENSMUSG00000029580
759	969.959961	rep1	ENSMUSG00000029580
2784.75	39367.160156	rep1	ENSMUSG00000029580
837	3302.229736	rep1	ENSMUSG00000029580
1530	1648.459961	rep1	ENSMUSG00000029580
4664.25	8853.540039	rep1	ENSMUSG00000029580
525.75	3839.129883	rep1	ENSMUSG00000029580
4536.75	14520.489258	rep1	ENSMUSG00000029580
1118.25	8649.399414	rep1	ENSMUSG00000029580
964.5	786.469971	rep1	ENSMUSG00000029580
1797	1695.659912	rep1	ENSMUSG00000029580
336.75	3675.109863	rep1	ENSMUSG00000029580
2046.75	55133.726562	rep1	ENSMUSG00000029580
519	2613.109863	rep1	ENSMUSG00000029580
1366.5	709.769958	rep1	ENSMUSG00000029580
1561.5	3341.759766	rep1	ENSMUSG00000029580
458.25	688.529968	rep1	ENSMUSG00000029580
769.5	339.25	rep1	ENSMUSG00000029580
2289	3642.069824	rep1	ENSMUSG00000029580
921.75	625.98999	rep1	ENSMUSG00000029580
1257.75	3545.309814	rep1	ENSMUSG00000029580
330	457.249969	rep1	ENSMUSG00000029580
2092.5	2882.149902	rep1	ENSMUSG00000029580
1097.25	1817.199951	rep1	ENSMUSG00000029580
512.25	848.419983	rep1	ENSMUSG00000029580
1532.25	1230.149902	rep1	ENSMUSG00000029580
1823.25	1321.599976	rep1	ENSMUSG00000029580
618	349.279999	rep1	ENSMUSG00000029580
2050.5	4185.459961	rep1	ENSMUSG00000029580
3045	38842.058594	rep1	ENSMUSG00000029580
1014.75	1082.649902	rep1	ENSMUSG00000029580
681	3074.489746	rep1	ENSMUSG00000029580
1523.25	13519.259766	rep1	ENSMUSG00000029580
630.75	437.779968	rep1	ENSMUSG00000029580
624	3042.039795	rep1	ENSMUSG00000029580
567	496.779968	rep1	ENSMUSG00000029580
1961.25	2350.559814	rep1	ENSMUSG00000029580
882.75	5966.07959	rep1	ENSMUSG00000029580
1468.5	5172.529785	rep1	ENSMUSG00000029580
458.25	1269.679932	rep1	ENSMUSG00000029580
408	631.299988	rep1	ENSMUSG00000029580
1119.75	2803.089844	rep1	ENSMUSG00000029580
2063.25	4813.80957	rep1	ENSMUSG00000029580
1647.75	5786.129883	rep1	ENSMUSG00000029580
474.75	829.539978	rep1	ENSMUSG00000029580
345	913.909973	rep1	ENSMUSG00000029580
823.5	5170.169922	rep1	ENSMUSG00000029580
668.25	471.409973	rep1	ENSMUSG00000029580
582	1026.01001	rep1	ENSMUSG00000029580
513	345.149994	rep1	ENSMUSG00000029580
372.75	1262.599976	rep1	ENSMUSG00000029580
429.75	770.539978	rep1	ENSMUSG00000029580
1836.75	10202.869141	rep1	ENSMUSG00000029580
328.5	1892.129883	rep1	ENSMUSG00000029580
1210.5	3537.049805	rep1	ENSMUSG00000029580
1099.5	1195.339966	rep1	ENSMUSG00000029580
1007.25	1278.529907	rep1	ENSMUSG00000029580
697.5	588.819946	rep1	ENSMUSG00000029580
657.75	468.459991	rep1	ENSMUSG00000029580
1895.25	956.97998	rep1	ENSMUSG00000029580
2096.25	673.779968	rep1	ENSMUSG00000029580
551.25	450.759979	rep1	ENSMUSG00000029580
516	821.279968	rep1	ENSMUSG00000029580
702	430.699982	rep1	ENSMUSG00000029580
465	791.189941	rep1	ENSMUSG00000029580
453.75	323.319977	rep1	ENSMUSG00000029580
385.5	1210.679932	rep1	ENSMUSG00000029580
2623.5	7463.499512	rep1	ENSMUSG00000029580
495	365.209991	rep1	ENSMUSG00000029580
1827	7948.479492	rep1	ENSMUSG00000029580
4155.75	17287.589844	rep1	ENSMUSG00000029580
375.75	843.699951	rep1	ENSMUSG00000029580
1609.5	2154.679932	rep1	ENSMUSG00000029580
520.5	2372.97998	rep1	ENSMUSG00000029580
1812	379.959991	rep1	ENSMUSG00000029580
3422.25	36195.910156	rep1	ENSMUSG00000029580
1353.75	10340.339844	rep1	ENSMUSG00000029580
762	1673.239868	rep1	ENSMUSG00000029580
529.5	4259.209961	rep1	ENSMUSG00000029580
1880.25	2722.259766	rep1	ENSMUSG00000029580
744.75	496.779968	rep1	ENSMUSG00000029580
639.75	427.749969	rep1	ENSMUSG00000029580
486.75	2729.339844	rep1	ENSMUSG00000029580
945.75	4811.449707	rep1	ENSMUSG00000029580
2353.5	1105.659912	rep1	ENSMUSG00000029580
1647	326.269989	rep1	ENSMUSG00000029580
355.5	331.579987	rep1	ENSMUSG00000029580
362.25	533.359985	rep1	ENSMUSG00000029580
1181.25	342.199982	rep1	ENSMUSG00000029580
480.75	1785.929932	rep1	ENSMUSG00000029580
1487.25	4892.279785	rep1	ENSMUSG00000029580
1272	9160.339844	rep1	ENSMUSG00000029580
316.5	706.819946	rep1	ENSMUSG00000029580
1234.5	4424.409668	rep1	ENSMUSG00000029580
1653.75	1888.589966	rep1	ENSMUSG00000029580
4296	2816.659912	rep1	ENSMUSG00000029580
4515.75	29539.529297	rep1	ENSMUSG00000029580
1298.25	9062.989258	rep1	ENSMUSG00000029580
737.25	1324.549927	rep1	ENSMUSG00000029580
787.5	973.499939	rep1	ENSMUSG00000029580
667.5	2907.519775	rep1	ENSMUSG00000029580
546.75	644.279968	rep1	ENSMUSG00000029580
2619	3433.799805	rep1	ENSMUSG00000029580
1266	494.419983	rep1	ENSMUSG00000029580
332.25	552.23999	rep1	ENSMUSG00000029580
616.5	2317.519775	rep1	ENSMUSG00000029580
422.25	3444.419922	rep1	ENSMUSG00000029580
381	2805.449951	rep1	ENSMUSG00000029580
3777.75	13382.379883	rep1	ENSMUSG00000029580
957	22579.888672	rep1	ENSMUSG00000029580
493.5	5308.819824	rep1	ENSMUSG00000029580
2878.5	4537.689941	rep1	ENSMUSG00000029580
666	651.949951	rep1	ENSMUSG00000029580
375	1734.599976	rep1	ENSMUSG00000029580
7772.25	32402.798828	rep1	ENSMUSG00000029580
1221	2093.909912	rep1	ENSMUSG00000029580
2665.5	11270.769531	rep1	ENSMUSG00000029580
612	1813.659912	rep1	ENSMUSG00000029580
552	846.649963	rep1	ENSMUSG00000029580
359.25	444.859985	rep1	ENSMUSG00000029580
2916.75	4354.199707	rep1	ENSMUSG00000029580
761.25	1280.889893	rep1	ENSMUSG00000029580
1395	606.519958	rep1	ENSMUSG00000029580
840.75	502.679993	rep1	ENSMUSG00000029580
1221.75	13011.859375	rep1	ENSMUSG00000029580
579.75	1314.519897	rep1	ENSMUSG00000029580
447	364.029999	rep1	ENSMUSG00000029580
357.75	356.359985	rep1	ENSMUSG00000029580
475.5	604.159973	rep1	ENSMUSG00000029580
560.25	1508.039917	rep1	ENSMUSG00000029580
2275.5	2243.77002	rep1	ENSMUSG00000029580
1378.5	513.299988	rep1	ENSMUSG00000029580
742.5	328.629974	rep1	ENSMUSG00000029580
3001.5	21373.929688	rep1	ENSMUSG00000029580
1298.25	7576.189453	rep1	ENSMUSG00000029580
1134	1386.499878	rep1	ENSMUSG00000029580
1158	1084.419922	rep1	ENSMUSG00000029580
348.75	377.599976	rep1	ENSMUSG00000029580
2347.5	14781.269531	rep1	ENSMUSG00000029580
407.25	763.459961	rep1	ENSMUSG00000029580
1828.5	6429.819824	rep1	ENSMUSG00000029580
385.5	445.449982	rep1	ENSMUSG00000029580
846.75	774.079956	rep1	ENSMUSG00000029580
1159.5	1311.569946	rep1	ENSMUSG00000029580
507	1436.059937	rep1	ENSMUSG00000029580
2477.25	18289.410156	rep1	ENSMUSG00000029580
10328.25	18229.228516	rep1	ENSMUSG00000029580
6498.75	89384.40625	rep1	ENSMUSG00000029580
357	391.169983	rep1	ENSMUSG00000029580
1301.25	2478	rep1	ENSMUSG00000029580
389.25	445.449982	rep1	ENSMUSG00000029580
555.75	1695.659912	rep1	ENSMUSG00000029580
974.25	6300.609863	rep1	ENSMUSG00000029580
1016.25	1411.869995	rep1	ENSMUSG00000029580
766.5	348.099976	rep1	ENSMUSG00000029580
357.75	1362.309937	rep1	ENSMUSG00000029580
355.5	578.789978	rep1	ENSMUSG00000029580
777	1884.459961	rep1	ENSMUSG00000029580
948	1774.129883	rep1	ENSMUSG00000029580
1259.25	837.799988	rep1	ENSMUSG00000029580
1529.25	1125.130005	rep1	ENSMUSG00000029580
1147.5	2442.01001	rep1	ENSMUSG00000029580
476.25	1601.849976	rep1	ENSMUSG00000029580
2292.75	2588.919922	rep1	ENSMUSG00000029580
560.25	2188.899902	rep1	ENSMUSG00000029580
1370.25	1149.909912	rep1	ENSMUSG00000029580
351.75	640.73999	rep1	ENSMUSG00000029580
553.5	2144.059814	rep1	ENSMUSG00000029580
321	884.409973	rep1	ENSMUSG00000029580
467.25	940.459961	rep1	ENSMUSG00000029580
987	3991.939941	rep1	ENSMUSG00000029580
823.5	1660.259888	rep1	ENSMUSG00000029580
614.25	2287.429932	rep1	ENSMUSG00000029580
766.5	1580.609985	rep1	ENSMUSG00000029580
867.75	775.259949	rep1	ENSMUSG00000029580
846	901.519958	rep1	ENSMUSG00000029580
402	801.219971	rep1	ENSMUSG00000029580
4125.75	7685.339844	rep1	ENSMUSG00000029580
462.75	384.089996	rep1	ENSMUSG00000029580
873	1057.869995	rep1	ENSMUSG00000029580
1285.5	2027.829956	rep1	ENSMUSG00000029580
1514.25	1090.909912	rep1	ENSMUSG00000029580
850.5	2493.339844	rep1	ENSMUSG00000029580
615.75	2020.749878	rep1	ENSMUSG00000029580
449.25	1173.509888	rep1	ENSMUSG00000029580
729.75	6737.799805	rep1	ENSMUSG00000029580
811.5	5710.019531	rep1	ENSMUSG00000029580
464.25	1346.969971	rep1	ENSMUSG00000029580
939	1676.779907	rep1	ENSMUSG00000029580
606.75	1850.829956	rep1	ENSMUSG00000029580
567.75	1633.709961	rep1	ENSMUSG00000029580
2455.5	2858.549805	rep1	ENSMUSG00000029580
633.75	2212.5	rep1	ENSMUSG00000029580
393	8949.119141	rep1	ENSMUSG00000029580
1222.5	1426.029907	rep1	ENSMUSG00000029580
954	335.709991	rep1	ENSMUSG00000029580
513.75	1465.559937	rep1	ENSMUSG00000029580
1181.25	2304.539795	rep1	ENSMUSG00000029580
468	2302.77002	rep1	ENSMUSG00000029580
620.25	2043.169922	rep1	ENSMUSG00000029580
9237.75	31642.289062	rep1	ENSMUSG00000029580
947.25	4950.099609	rep1	ENSMUSG00000029580
534	1010.669983	rep1	ENSMUSG00000029580
1281	2015.439941	rep1	ENSMUSG00000029580
1048.5	1598.899902	rep1	ENSMUSG00000029580
2301.75	3324.649902	rep1	ENSMUSG00000029580
640.5	1181.769897	rep1	ENSMUSG00000029580
612	1023.649963	rep1	ENSMUSG00000029580
664.5	1348.149902	rep1	ENSMUSG00000029580
911.25	2854.419922	rep1	ENSMUSG00000029580
1645.5	645.459961	rep1	ENSMUSG00000029580
391.5	2577.709961	rep1	ENSMUSG00000029580
1271.25	2072.079834	rep1	ENSMUSG00000029580
454.5	444.859985	rep1	ENSMUSG00000029580
409.5	1078.519897	rep1	ENSMUSG00000029580
3888.75	889.719971	rep1	ENSMUSG00000029580
612.75	2101.579834	rep1	ENSMUSG00000029580
1846.5	4151.239746	rep1	ENSMUSG00000029580
378.75	469.049988	rep1	ENSMUSG00000029580
522	624.219971	rep1	ENSMUSG00000029580
426.75	1844.929932	rep1	ENSMUSG00000029580
4790.25	24838.408203	rep1	ENSMUSG00000029580
611.25	7308.919434	rep1	ENSMUSG00000029580
1416.75	563.449951	rep1	ENSMUSG00000029580
456	1250.799927	rep1	ENSMUSG00000029580
498	1479.719971	rep1	ENSMUSG00000029580
3155.25	26470.349609	rep1	ENSMUSG00000029580
478.5	491.469971	rep1	ENSMUSG00000029580
728.25	1472.049927	rep1	ENSMUSG00000029580
1354.5	1210.089966	rep1	ENSMUSG00000029580
1611.75	4937.709961	rep1	ENSMUSG00000029580
1425	1604.209961	rep1	ENSMUSG00000029580
534.75	729.829956	rep1	ENSMUSG00000029580
3390	2397.169922	rep1	ENSMUSG00000029580
1198.5	373.469971	rep1	ENSMUSG00000029580
403.5	619.5	rep1	ENSMUSG00000029580
643.5	1177.639893	rep1	ENSMUSG00000029580
400.5	484.389984	rep1	ENSMUSG00000029580
885.75	4619.699707	rep1	ENSMUSG00000029580
375.75	625.98999	rep1	ENSMUSG00000029580
927.75	3506.959961	rep1	ENSMUSG00000029580
504	1299.179932	rep1	ENSMUSG00000029580
379.5	984.709961	rep1	ENSMUSG00000029580
407.25	400.019989	rep1	ENSMUSG00000029580
1570.5	4200.799805	rep1	ENSMUSG00000029580
551.25	4645.069824	rep1	ENSMUSG00000029580
429	332.169983	rep1	ENSMUSG00000029580
954.75	1317.469971	rep1	ENSMUSG00000029580
462.75	1647.869873	rep1	ENSMUSG00000029580
651.75	4299.919922	rep1	ENSMUSG00000029580
3904.5	10732.689453	rep1	ENSMUSG00000029580
727.5	6074.639648	rep1	ENSMUSG00000029580
593.25	2197.75	rep1	ENSMUSG00000029580
1045.5	2807.219971	rep1	ENSMUSG00000029580
323.25	402.969971	rep1	ENSMUSG00000029580
516	4062.149902	rep1	ENSMUSG00000029580
1076.25	652.539978	rep1	ENSMUSG00000029580
431.25	336.299988	rep1	ENSMUSG00000029580
426.75	808.889954	rep1	ENSMUSG00000029580
1573.5	2450.269775	rep1	ENSMUSG00000029580
541.5	791.779968	rep1	ENSMUSG00000029580
849	958.749939	rep1	ENSMUSG00000029580
4854	66100.054688	rep1	ENSMUSG00000029580
1650	2987.759766	rep1	ENSMUSG00000029580
398.25	536.309998	rep1	ENSMUSG00000029580
2676.75	5122.379883	rep1	ENSMUSG00000029580
855.75	484.97998	rep1	ENSMUSG00000029580
1140.75	1473.819946	rep1	ENSMUSG00000029580
1083.75	1449.039917	rep1	ENSMUSG00000029580
931.5	797.089966	rep1	ENSMUSG00000029580
877.5	1381.779907	rep1	ENSMUSG00000029580
2115	26761.808594	rep1	ENSMUSG00000029580
1488	2448.5	rep1	ENSMUSG00000029580
513	410.049988	rep1	ENSMUSG00000029580
5802	10645.369141	rep1	ENSMUSG00000029580
1023	666.109985	rep1	ENSMUSG00000029580
1410	2843.209961	rep1	ENSMUSG00000029580
471.75	425.389984	rep1	ENSMUSG00000029580
2079.75	703.869995	rep1	ENSMUSG00000029580
511.5	440.72998	rep1	ENSMUSG00000029580
327	1669.699951	rep1	ENSMUSG00000029580
949.5	4254.489746	rep1	ENSMUSG00000029580
3783.75	15606.088867	rep1	ENSMUSG00000029580
716.25	3522.299805	rep1	ENSMUSG00000029580
333	929.839966	rep1	ENSMUSG00000029580
5074.5	5099.369629	rep1	ENSMUSG00000029580
1427.25	1779.439941	rep1	ENSMUSG00000029580
707.25	3413.149902	rep1	ENSMUSG00000029580
398.25	451.349976	rep1	ENSMUSG00000029580
663.75	2121.049805	rep1	ENSMUSG00000029580
774.75	3686.909912	rep1	ENSMUSG00000029580
519	437.779968	rep1	ENSMUSG00000029580
1080	2337.579834	rep1	ENSMUSG00000029580
870	1318.649902	rep1	ENSMUSG00000029580
381	1754.069946	rep1	ENSMUSG00000029580
1840.5	829.539978	rep1	ENSMUSG00000029580
450.75	681.449951	rep1	ENSMUSG00000029580
516	387.629974	rep1	ENSMUSG00000029580
693	1365.259888	rep1	ENSMUSG00000029580
894	1028.959961	rep1	ENSMUSG00000029580
550.5	5465.169922	rep1	ENSMUSG00000029580
2152.5	4399.629883	rep1	ENSMUSG00000029580
3615.75	10839.479492	rep1	ENSMUSG00000029580
1206.75	2495.109863	rep1	ENSMUSG00000029580
2412.75	4787.849609	rep1	ENSMUSG00000029580
541.5	979.989929	rep1	ENSMUSG00000029580
1520.25	4662.179688	rep1	ENSMUSG00000029580
1029	10237.089844	rep1	ENSMUSG00000029580
634.5	1375.879883	rep1	ENSMUSG00000029580
875.25	1453.169922	rep1	ENSMUSG00000029580
316.5	434.829987	rep1	ENSMUSG00000029580
1676.25	11519.15918	rep1	ENSMUSG00000029580
1272.75	10025.279297	rep1	ENSMUSG00000029580
766.5	4363.639648	rep1	ENSMUSG00000029580
1673.25	3122.869873	rep1	ENSMUSG00000029580
593.25	2053.199951	rep1	ENSMUSG00000029580
523.5	5947.199707	rep1	ENSMUSG00000029580
1408.5	5468.119629	rep1	ENSMUSG00000029580
453.75	2087.419922	rep1	ENSMUSG00000029580
415.5	1579.429932	rep1	ENSMUSG00000029580
1504.5	2903.97998	rep1	ENSMUSG00000029580
534.75	640.73999	rep1	ENSMUSG00000029580
1584.75	11260.739258	rep1	ENSMUSG00000029580
1329.75	6177.889648	rep1	ENSMUSG00000029580
1003.5	1415.409912	rep1	ENSMUSG00000029580
682.5	1742.859863	rep1	ENSMUSG00000029580
1280.25	3220.219971	rep1	ENSMUSG00000029580
612.75	1034.269897	rep1	ENSMUSG00000029580
365.25	483.209991	rep1	ENSMUSG00000029580
4545.75	1470.279907	rep1	ENSMUSG00000029580
3573	5934.80957	rep1	ENSMUSG00000029580
1514.25	2239.639893	rep1	ENSMUSG00000029580
544.5	1073.799927	rep1	ENSMUSG00000029580
692.25	1575.299927	rep1	ENSMUSG00000029580
1472.25	2916.369873	rep1	ENSMUSG00000029580
329.25	1903.339966	rep1	ENSMUSG00000029580
354.75	5486.409668	rep1	ENSMUSG00000029580
923.25	4314.669922	rep1	ENSMUSG00000029580
682.5	405.329987	rep1	ENSMUSG00000029580
1140.75	6738.389648	rep1	ENSMUSG00000029580
551.25	1479.129883	rep1	ENSMUSG00000029580
783.75	15109.899414	rep1	ENSMUSG00000029580
3514.5	33391.046875	rep1	ENSMUSG00000029580
2094.75	15148.838867	rep1	ENSMUSG00000029580
407.25	400.609985	rep1	ENSMUSG00000029580
605.25	936.919983	rep1	ENSMUSG00000029580
586.5	493.829987	rep1	ENSMUSG00000029580
1442.25	15542.369141	rep1	ENSMUSG00000029580
427.5	683.219971	rep1	ENSMUSG00000029580
345.75	718.029968	rep1	ENSMUSG00000029580
342	385.859985	rep1	ENSMUSG00000029580
848.25	1505.089966	rep1	ENSMUSG00000029580
1771.5	847.829956	rep1	ENSMUSG00000029580
519	1102.709961	rep1	ENSMUSG00000029580
435	732.189941	rep1	ENSMUSG00000029580
736.5	900.929932	rep1	ENSMUSG00000029580
2860.5	1172.919922	rep1	ENSMUSG00000029580
346.5	556.369995	rep1	ENSMUSG00000029580
789.75	1918.679932	rep1	ENSMUSG00000029580
394.5	949.309937	rep1	ENSMUSG00000029580
359.25	549.289978	rep1	ENSMUSG00000029580
336	1105.069946	rep1	ENSMUSG00000029580
550.5	5102.909668	rep1	ENSMUSG00000029580
528	2017.799927	rep1	ENSMUSG00000029580
880.5	900.339966	rep1	ENSMUSG00000029580
1965	1476.179932	rep1	ENSMUSG00000029580
756.75	2018.979858	rep1	ENSMUSG00000029580
1043.25	4354.790039	rep1	ENSMUSG00000029580
662.25	594.129944	rep1	ENSMUSG00000029580
10571.25	15913.479492	rep1	ENSMUSG00000029580
1535.25	1706.279907	rep1	ENSMUSG00000029580
339	725.699951	rep1	ENSMUSG00000029580
679.5	4528.25	rep1	ENSMUSG00000029580
432	405.919983	rep1	ENSMUSG00000029580
2373.75	6888.839844	rep1	ENSMUSG00000029580
1161	1414.22998	rep1	ENSMUSG00000029580
392.25	351.639984	rep1	ENSMUSG00000029580
593.25	2002.459961	rep1	ENSMUSG00000029580
4046.25	13709.239258	rep1	ENSMUSG00000029580
2252.25	1284.429932	rep1	ENSMUSG00000029580
516.75	3135.259766	rep1	ENSMUSG00000029580
516	5866.369629	rep1	ENSMUSG00000029580
477	2447.319824	rep1	ENSMUSG00000029580
594	486.159973	rep1	ENSMUSG00000029580
1095	7933.729492	rep1	ENSMUSG00000029580
344.25	329.809998	rep1	ENSMUSG00000029580
824.25	3578.939941	rep1	ENSMUSG00000029580
327	1133.97998	rep1	ENSMUSG00000029580
585	604.159973	rep1	ENSMUSG00000029580
681	1254.339966	rep1	ENSMUSG00000029580
563.25	1595.359985	rep1	ENSMUSG00000029580
949.5	434.23999	rep1	ENSMUSG00000029580
851.25	907.419983	rep1	ENSMUSG00000029580
399	634.839966	rep1	ENSMUSG00000029580
1241.25	4753.039551	rep1	ENSMUSG00000029580
887.25	3293.969971	rep1	ENSMUSG00000029580
332.25	3011.949951	rep1	ENSMUSG00000029580
916.5	605.339966	rep1	ENSMUSG00000029580
1126.5	5736.569824	rep1	ENSMUSG00000029580
748.5	4214.369629	rep1	ENSMUSG00000029580
330.75	1922.809937	rep1	ENSMUSG00000029580
5492.25	19426.929688	rep1	ENSMUSG00000029580
3471	31527.238281	rep1	ENSMUSG00000029580
459.75	406.509979	rep1	ENSMUSG00000029580
4503.75	644.279968	rep1	ENSMUSG00000029580
5058	28195.507812	rep1	ENSMUSG00000029580
513	1022.469971	rep1	ENSMUSG00000029580
759.75	441.909973	rep1	ENSMUSG00000029580
369	3538.819824	rep1	ENSMUSG00000029580
746.25	1235.459961	rep1	ENSMUSG00000029580
477.75	471.409973	rep1	ENSMUSG00000029580
403.5	544.569946	rep1	ENSMUSG00000029580
1029.75	1209.5	rep1	ENSMUSG00000029580
837	1170.559937	rep1	ENSMUSG00000029580
600	3494.569824	rep1	ENSMUSG00000029580
1479	5078.719727	rep1	ENSMUSG00000029580
708	1828.409912	rep1	ENSMUSG00000029580
444	1121.589966	rep1	ENSMUSG00000029580
5077.5	6033.929688	rep1	ENSMUSG00000029580
353.25	1791.829956	rep1	ENSMUSG00000029580
2358	1666.749878	rep1	ENSMUSG00000029580
1401.75	3085.699951	rep1	ENSMUSG00000029580
6101.25	21965.699219	rep1	ENSMUSG00000029580
1028.25	615.959961	rep1	ENSMUSG00000029580
441	4141.209961	rep1	ENSMUSG00000029580
1485	3020.209961	rep1	ENSMUSG00000029580
534	1339.889893	rep1	ENSMUSG00000029580
571.5	524.509949	rep1	ENSMUSG00000029580
2616.75	8884.80957	rep1	ENSMUSG00000029580
2967	21930.298828	rep1	ENSMUSG00000029580
651	3162.399902	rep1	ENSMUSG00000029580
531.75	526.869995	rep1	ENSMUSG00000029580
2007	1712.179932	rep1	ENSMUSG00000029580
890.25	1308.029907	rep1	ENSMUSG00000029580
352.5	387.039978	rep1	ENSMUSG00000029580
1341.75	2413.099854	rep1	ENSMUSG00000029580
1829.25	12900.939453	rep1	ENSMUSG00000029580
753	1104.47998	rep1	ENSMUSG00000029580
1767.75	930.429932	rep1	ENSMUSG00000029580
2257.5	6777.919922	rep1	ENSMUSG00000029580
754.5	3896.359863	rep1	ENSMUSG00000029580
6470.25	33902.578125	rep1	ENSMUSG00000029580
644.25	615.959961	rep1	ENSMUSG00000029580
1423.5	6764.349609	rep1	ENSMUSG00000029580
374.25	736.319946	rep1	ENSMUSG00000029580
415.5	668.469971	rep1	ENSMUSG00000029580
381.75	917.449951	rep1	ENSMUSG00000029580
378.75	6419.199707	rep1	ENSMUSG00000029580
1380.75	925.709961	rep1	ENSMUSG00000029580
376.5	395.889984	rep1	ENSMUSG00000029580
318	735.139954	rep1	ENSMUSG00000029580
646.5	9600.479492	rep1	ENSMUSG00000029580
427.5	778.209961	rep1	ENSMUSG00000029580
415.5	961.109985	rep1	ENSMUSG00000029580
1361.25	1330.449951	rep1	ENSMUSG00000029580
690.75	436.009979	rep1	ENSMUSG00000029580
1166.25	614.779968	rep1	ENSMUSG00000029580
1420.5	1602.439941	rep1	ENSMUSG00000029580
2265	18282.919922	rep1	ENSMUSG00000029580
1293	1182.359985	rep1	ENSMUSG00000029580
1349.25	2240.819824	rep1	ENSMUSG00000029580
1146.75	3247.359863	rep1	ENSMUSG00000029580
602.25	1321.599976	rep1	ENSMUSG00000029580
1100.25	3122.869873	rep1	ENSMUSG00000029580
1389.75	3519.349854	rep1	ENSMUSG00000029580
5036.25	10947.449219	rep1	ENSMUSG00000029580
748.5	379.369995	rep1	ENSMUSG00000029580
1934.25	32564.458984	rep1	ENSMUSG00000029580
1055.25	726.289978	rep1	ENSMUSG00000029580
664.5	824.22998	rep1	ENSMUSG00000029580
2736	16708.208984	rep1	ENSMUSG00000029580
542.25	716.849976	rep1	ENSMUSG00000029580
2716.5	1680.319946	rep1	ENSMUSG00000029580
378.75	671.419983	rep1	ENSMUSG00000029580
1257.75	2172.969971	rep1	ENSMUSG00000029580
484.5	3708.149902	rep1	ENSMUSG00000029580
528.75	8184.479492	rep1	ENSMUSG00000029580
495.75	411.22998	rep1	ENSMUSG00000029580
1172.25	972.319946	rep1	ENSMUSG00000029580
1019.25	1218.939941	rep1	ENSMUSG00000029580
606.75	1355.819946	rep1	ENSMUSG00000029580
670.5	380.549988	rep1	ENSMUSG00000029580
670.5	1468.509888	rep1	ENSMUSG00000029580
6381.75	26683.337891	rep1	ENSMUSG00000029580
354.75	418.309967	rep1	ENSMUSG00000029580
2219.25	4528.839844	rep1	ENSMUSG00000029580
550.5	1210.089966	rep1	ENSMUSG00000029580
2361	3194.849854	rep1	ENSMUSG00000029580
1533.75	441.909973	rep1	ENSMUSG00000029580
351.75	1614.239868	rep1	ENSMUSG00000029580
858	1746.399902	rep1	ENSMUSG00000029580
571.5	2713.409912	rep1	ENSMUSG00000029580
1206.75	2875.659912	rep1	ENSMUSG00000029580
612.75	1223.069946	rep1	ENSMUSG00000029580
1062	31780.939453	rep1	ENSMUSG00000029580
1743	15159.458984	rep1	ENSMUSG00000029580
2254.5	36884.4375	rep1	ENSMUSG00000029580
411.75	1989.479858	rep1	ENSMUSG00000029580
424.5	834.259949	rep1	ENSMUSG00000029580
3224.25	23601.769531	rep1	ENSMUSG00000029580
387	972.319946	rep1	ENSMUSG00000029580
918.75	470.819977	rep1	ENSMUSG00000029580
369.75	1061.409912	rep1	ENSMUSG00000029580
2580.75	5728.30957	rep1	ENSMUSG00000029580
1309.5	3358.869873	rep1	ENSMUSG00000029580
3297.75	10235.90918	rep1	ENSMUSG00000029580
1758	59448.988281	rep1	ENSMUSG00000029580
662.25	742.219971	rep1	ENSMUSG00000029580
546	450.759979	rep1	ENSMUSG00000029580
957	1843.749878	rep1	ENSMUSG00000029580
577.5	1249.619995	rep1	ENSMUSG00000029580
2217	3836.769775	rep1	ENSMUSG00000029580
823.5	1731.059937	rep1	ENSMUSG00000029580
887.25	8791.589844	rep1	ENSMUSG00000029580
325.5	2094.5	rep1	ENSMUSG00000029580
597.75	1407.73999	rep1	ENSMUSG00000029580
814.5	1828.999878	rep1	ENSMUSG00000029580
3801	715.079956	rep1	ENSMUSG00000029580
821.25	995.329956	rep1	ENSMUSG00000029580
501	1011.259949	rep1	ENSMUSG00000029580
1122.75	342.199982	rep1	ENSMUSG00000029580
766.5	2057.329834	rep1	ENSMUSG00000029580
378	2374.75	rep1	ENSMUSG00000029580
2006.25	7635.189453	rep1	ENSMUSG00000029580
596.25	712.129944	rep1	ENSMUSG00000029580
669	3657.409912	rep1	ENSMUSG00000029580
846	1470.869995	rep1	ENSMUSG00000029580
429	2757.659912	rep1	ENSMUSG00000029580
1977.75	1154.039917	rep1	ENSMUSG00000029580
437.25	591.769958	rep1	ENSMUSG00000029580
937.5	475.539978	rep1	ENSMUSG00000029580
555.75	3555.339844	rep1	ENSMUSG00000029580
486.75	853.139954	rep1	ENSMUSG00000029580
2238	1677.369873	rep1	ENSMUSG00000029580
893.25	2807.809814	rep1	ENSMUSG00000029580
4404	2851.469971	rep1	ENSMUSG00000029580
3097.5	33568.636719	rep1	ENSMUSG00000029580
596.25	1596.539917	rep1	ENSMUSG00000029580
2076	820.689941	rep1	ENSMUSG00000029580
476.25	3179.509766	rep1	ENSMUSG00000029580
1270.5	1050.199951	rep1	ENSMUSG00000029580
533.25	1157.579956	rep1	ENSMUSG00000029580
344.25	355.179993	rep1	ENSMUSG00000029580
582.75	1264.369995	rep1	ENSMUSG00000029580
716.25	1312.159912	rep1	ENSMUSG00000029580
4112.25	3015.489746	rep1	ENSMUSG00000029580
2946	9062.399414	rep1	ENSMUSG00000029580
458.25	340.429993	rep1	ENSMUSG00000029580
421.5	8131.969727	rep1	ENSMUSG00000029580
1934.25	4263.929688	rep1	ENSMUSG00000029580
1067.25	1619.549927	rep1	ENSMUSG00000029580
660.75	712.719971	rep1	ENSMUSG00000029580
2157.75	5931.859863	rep1	ENSMUSG00000029580
334.5	506.219971	rep1	ENSMUSG00000029580
645.75	1301.539917	rep1	ENSMUSG00000029580
956.25	663.75	rep1	ENSMUSG00000029580
2060.25	5408.529785	rep1	ENSMUSG00000029580
372.75	1276.759888	rep1	ENSMUSG00000029580
396.75	389.399994	rep1	ENSMUSG00000029580
971.25	10101.389648	rep1	ENSMUSG00000029580
3050.25	2685.089844	rep1	ENSMUSG00000029580
1371.75	6042.779785	rep1	ENSMUSG00000029580
1227.75	6651.069824	rep1	ENSMUSG00000029580
796.5	332.759979	rep1	ENSMUSG00000029580
459	451.939972	rep1	ENSMUSG00000029580
3089.25	14151.739258	rep1	ENSMUSG00000029580
924	689.709961	rep1	ENSMUSG00000029580
321	1358.179932	rep1	ENSMUSG00000029580
338.25	326.859985	rep1	ENSMUSG00000029580
629.25	2246.129883	rep1	ENSMUSG00000029580
1847.25	1677.369873	rep1	ENSMUSG00000029580
420.75	529.22998	rep1	ENSMUSG00000029580
420.75	1415.409912	rep1	ENSMUSG00000029580
6060	39186.617188	rep1	ENSMUSG00000029580
683.25	3606.079834	rep1	ENSMUSG00000029580
718.5	406.509979	rep1	ENSMUSG00000029580
705	1070.26001	rep1	ENSMUSG00000029580
1845.75	2266.779785	rep1	ENSMUSG00000029580
331.5	1193.569946	rep1	ENSMUSG00000029580
798	1359.949951	rep1	ENSMUSG00000029580
568.5	345.149994	rep1	ENSMUSG00000029580
357	3419.639893	rep1	ENSMUSG00000029580
317.25	603.569946	rep1	ENSMUSG00000029580
8740.5	26832.019531	rep1	ENSMUSG00000029580
1671.75	1151.089966	rep1	ENSMUSG00000029580
1091.25	2634.349854	rep1	ENSMUSG00000029580
2638.5	4344.169922	rep1	ENSMUSG00000029580
484.5	407.689972	rep1	ENSMUSG00000029580
598.5	859.039978	rep1	ENSMUSG00000029580
495.75	1219.529907	rep1	ENSMUSG00000029580
595.5	400.609985	rep1	ENSMUSG00000029580
739.5	634.839966	rep1	ENSMUSG00000029580
787.5	2026.059937	rep1	ENSMUSG00000029580
4116.75	4865.72998	rep1	ENSMUSG00000029580
992.25	1018.339966	rep1	ENSMUSG00000029580
322.5	379.369995	rep1	ENSMUSG00000029580
870.75	7915.439453	rep1	ENSMUSG00000029580
520.5	403.559967	rep1	ENSMUSG00000029580
426.75	1669.109985	rep1	ENSMUSG00000029580
535.5	436.009979	rep1	ENSMUSG00000029580
1365.75	454.299988	rep1	ENSMUSG00000029580
945.75	1309.209961	rep1	ENSMUSG00000029580
324	595.899963	rep1	ENSMUSG00000029580
813	4000.199707	rep1	ENSMUSG00000029580
421.5	2129.309814	rep1	ENSMUSG00000029580
1489.5	2636.119873	rep1	ENSMUSG00000029580
938.25	4019.669922	rep1	ENSMUSG00000029580
1960.5	19257.599609	rep1	ENSMUSG00000029580
369	331.579987	rep1	ENSMUSG00000029580
1035.75	365.799988	rep1	ENSMUSG00000029580
658.5	1030.140015	rep1	ENSMUSG00000029580
2748	5452.779785	rep1	ENSMUSG00000029580
656.25	1521.019897	rep1	ENSMUSG00000029580
1941	20809.888672	rep1	ENSMUSG00000029580
2328	9425.839844	rep1	ENSMUSG00000029580
326.25	692.659973	rep1	ENSMUSG00000029580
930	413.589996	rep1	ENSMUSG00000029580
1004.25	2427.849854	rep1	ENSMUSG00000029580
996	1061.409912	rep1	ENSMUSG00000029580
3780.75	17630.378906	rep1	ENSMUSG00000029580
801.75	816.559937	rep1	ENSMUSG00000029580
3531.75	28130.019531	rep1	ENSMUSG00000029580
688.5	398.839996	rep1	ENSMUSG00000029580
833.25	1108.019897	rep1	ENSMUSG00000029580
477.75	1545.799927	rep1	ENSMUSG00000029580
1116	556.959961	rep1	ENSMUSG00000029580
3128.25	9933.829102	rep1	ENSMUSG00000029580
416.25	914.499939	rep1	ENSMUSG00000029580
3538.5	14640.259766	rep1	ENSMUSG00000029580
342.75	802.399963	rep1	ENSMUSG00000029580
1308	873.789978	rep1	ENSMUSG00000029580
722.25	400.609985	rep1	ENSMUSG00000029580
4471.5	20976.859375	rep1	ENSMUSG00000029580
1134	4701.709961	rep1	ENSMUSG00000029580
2064.75	682.039978	rep1	ENSMUSG00000029580
369	483.209991	rep1	ENSMUSG00000029580
498	639.559998	rep1	ENSMUSG00000029580
2248.5	1430.749878	rep1	ENSMUSG00000029580
351.75	1600.669922	rep1	ENSMUSG00000029580
1095	6963.769531	rep1	ENSMUSG00000029580
4665.75	40861.039062	rep1	ENSMUSG00000029580
811.5	420.079987	rep1	ENSMUSG00000029580
530.25	1635.47998	rep1	ENSMUSG00000029580
765	4006.099854	rep1	ENSMUSG00000029580
769.5	1129.849976	rep1	ENSMUSG00000029580
1154.25	1674.419922	rep1	ENSMUSG00000029580
397.5	440.139984	rep1	ENSMUSG00000029580
1434	1078.519897	rep1	ENSMUSG00000029580
890.25	12320.379883	rep1	ENSMUSG00000029580
1362	4564.239746	rep1	ENSMUSG00000029580
863.25	608.289978	rep1	ENSMUSG00000029580
782.25	431.879974	rep1	ENSMUSG00000029580
855	2143.469971	rep1	ENSMUSG00000029580
537.75	1325.72998	rep1	ENSMUSG00000029580
2327.25	32011.039062	rep1	ENSMUSG00000029580
379.5	1188.849976	rep1	ENSMUSG00000029580
8255.25	51091.046875	rep1	ENSMUSG00000029580
860.25	2898.669922	rep1	ENSMUSG00000029580
2577	2855.599854	rep1	ENSMUSG00000029580
420	1286.789917	rep1	ENSMUSG00000029580
573.75	404.149994	rep1	ENSMUSG00000029580
864.75	644.869995	rep1	ENSMUSG00000029580
764.25	743.98999	rep1	ENSMUSG00000029580
1038	6549.589844	rep1	ENSMUSG00000029580
357.75	600.029968	rep1	ENSMUSG00000029580
921.75	1668.519897	rep1	ENSMUSG00000029580
422.25	446.629974	rep1	ENSMUSG00000029580
401.25	505.629974	rep1	ENSMUSG00000029580
335.25	676.139954	rep1	ENSMUSG00000029580
1027.5	984.709961	rep1	ENSMUSG00000029580
894.75	412.409973	rep1	ENSMUSG00000029580
4659	31849.378906	rep1	ENSMUSG00000029580
1504.5	2929.349854	rep1	ENSMUSG00000029580
630.75	394.119995	rep1	ENSMUSG00000029580
1286.25	405.919983	rep1	ENSMUSG00000029580
366.75	511.529968	rep1	ENSMUSG00000029580
4184.25	23102.039062	rep1	ENSMUSG00000029580
1080.75	6048.089844	rep1	ENSMUSG00000029580
540.75	1912.189941	rep1	ENSMUSG00000029580
451.5	398.839996	rep1	ENSMUSG00000029580
926.25	1660.259888	rep1	ENSMUSG00000029580
1870.5	427.159973	rep1	ENSMUSG00000029580
2852.25	689.119995	rep1	ENSMUSG00000029580
1057.5	1398.299927	rep1	ENSMUSG00000029580
669	1064.949951	rep1	ENSMUSG00000029580
965.25	10811.75	rep1	ENSMUSG00000029580
354	503.859985	rep1	ENSMUSG00000029580
963.75	374.649994	rep1	ENSMUSG00000029580
528.75	627.169983	rep1	ENSMUSG00000029580
1920	101274.671875	rep1	ENSMUSG00000029580
1871.25	1550.519897	rep1	ENSMUSG00000029580
1525.5	2149.959961	rep1	ENSMUSG00000029580
375	737.499939	rep1	ENSMUSG00000029580
629.25	987.659973	rep1	ENSMUSG00000029580
408.75	541.619995	rep1	ENSMUSG00000029580
1272	2080.929932	rep1	ENSMUSG00000029580
342.75	5411.47998	rep1	ENSMUSG00000029580
640.5	2744.089844	rep1	ENSMUSG00000029580
442.5	428.929993	rep1	ENSMUSG00000029580
438	424.209991	rep1	ENSMUSG00000029580
1893	1229.559937	rep1	ENSMUSG00000029580
526.5	837.209961	rep1	ENSMUSG00000029580
535.5	4319.389648	rep1	ENSMUSG00000029580
522	1231.329956	rep1	ENSMUSG00000029580
5855.25	25277.958984	rep1	ENSMUSG00000029580
1575.75	1273.809937	rep1	ENSMUSG00000029580
554.25	883.22998	rep1	ENSMUSG00000029580
3189.75	8675.949219	rep1	ENSMUSG00000029580
659.25	3348.249756	rep1	ENSMUSG00000029580
435.75	470.819977	rep1	ENSMUSG00000029580
575.25	340.429993	rep1	ENSMUSG00000029580
393.75	1820.739868	rep1	ENSMUSG00000029580
805.5	659.029968	rep1	ENSMUSG00000029580
723.75	1501.549927	rep1	ENSMUSG00000029580
421.5	1352.869995	rep1	ENSMUSG00000029580
4009.5	27676.308594	rep1	ENSMUSG00000029580
588	336.299988	rep1	ENSMUSG00000029580
471	838.389954	rep1	ENSMUSG00000029580
891	1774.129883	rep1	ENSMUSG00000029580
455.25	2133.439941	rep1	ENSMUSG00000029580
485.25	1298.589966	rep1	ENSMUSG00000029580
390.75	1239	rep1	ENSMUSG00000029580
2949.75	4949.509766	rep1	ENSMUSG00000029580
446.25	585.869995	rep1	ENSMUSG00000029580
1043.25	670.23999	rep1	ENSMUSG00000029580
1162.5	4424.409668	rep1	ENSMUSG00000029580
4278	3505.189941	rep1	ENSMUSG00000029580
347.25	488.519989	rep1	ENSMUSG00000029580
2685.75	1143.419922	rep1	ENSMUSG00000029580
687	615.959961	rep1	ENSMUSG00000029580
333	425.97998	rep1	ENSMUSG00000029580
658.5	1126.899902	rep1	ENSMUSG00000029580
825.75	9248.839844	rep1	ENSMUSG00000029580
2472.75	2585.969971	rep1	ENSMUSG00000029580
431.25	940.459961	rep1	ENSMUSG00000029580
636.75	6983.82959	rep1	ENSMUSG00000029580
730.5	728.649963	rep1	ENSMUSG00000029580
822.75	3577.169922	rep1	ENSMUSG00000029580
597	348.689972	rep1	ENSMUSG00000029580
4168.5	23771.689453	rep1	ENSMUSG00000029580
606	726.879944	rep1	ENSMUSG00000029580
651	387.629974	rep1	ENSMUSG00000029580
1220.25	3125.819824	rep1	ENSMUSG00000029580
1272	468.459991	rep1	ENSMUSG00000029580
531	3111.069824	rep1	ENSMUSG00000029580
876.75	3760.659912	rep1	ENSMUSG00000029580
1726.5	20392.759766	rep1	ENSMUSG00000029580
2214	2116.329834	rep1	ENSMUSG00000029580
376.5	499.72998	rep1	ENSMUSG00000029580
318	457.839966	rep1	ENSMUSG00000029580
702	6829.839844	rep1	ENSMUSG00000029580
642.75	377.009979	rep1	ENSMUSG00000029580
1225.5	2718.719971	rep1	ENSMUSG00000029580
318	538.079956	rep1	ENSMUSG00000029580
1084.5	12675.55957	rep1	ENSMUSG00000029580
2121.75	2615.469971	rep1	ENSMUSG00000029580
466.5	505.629974	rep1	ENSMUSG00000029580
359.25	582.919983	rep1	ENSMUSG00000029580
642	11812.979492	rep1	ENSMUSG00000029580
1370.25	44837.636719	rep1	ENSMUSG00000029580
2352.75	10956.299805	rep1	ENSMUSG00000029580
516	1699.789917	rep1	ENSMUSG00000029580
574.5	3230.839844	rep1	ENSMUSG00000029580
440.25	436.599976	rep1	ENSMUSG00000029580
324.75	325.089996	rep1	ENSMUSG00000029580
762.75	362.849976	rep1	ENSMUSG00000029580
417.75	344.559998	rep1	ENSMUSG00000029580
605.25	2613.699951	rep1	ENSMUSG00000029580
1299	1087.369995	rep1	ENSMUSG00000029580
401.25	617.139954	rep1	ENSMUSG00000029580
1037.25	2792.469971	rep1	ENSMUSG00000029580
4476.75	16462.179688	rep1	ENSMUSG00000029580
525	1293.869995	rep1	ENSMUSG00000029580
446.25	519.789978	rep1	ENSMUSG00000029580
466.5	346.919983	rep1	ENSMUSG00000029580
471	731.009949	rep1	ENSMUSG00000029580
864.75	2658.539795	rep1	ENSMUSG00000029580
408	5061.019531	rep1	ENSMUSG00000029580
1023.75	512.709961	rep1	ENSMUSG00000029580
1130.25	733.369995	rep1	ENSMUSG00000029580
1002	2442.599854	rep1	ENSMUSG00000029580
732	2685.089844	rep1	ENSMUSG00000029580
4746	40365.4375	rep1	ENSMUSG00000029580
399.75	5888.789551	rep1	ENSMUSG00000029580
502.5	1773.539917	rep1	ENSMUSG00000029580
[truncated: 262,284 more rows]
